# Supplementary material for: Integrative Analysis of Siglec-15 mRNA in Human Cancers Based on Data Mining
Source: J Cancer. 2020 Feb 10;11(9):2453–64. doi: 10.7150/jca.38747 (PMC7066007; doi:10.7150/jca.38747)
Supplement: Supplementary file 1 — Supplementary tables. [file jcav11p2453s1.xlsx]

## Sheet: 工作表1
Table1.CRC
id_a	pretty_label_a	datatype_a	chr_a	start_a	end_a	id_b	pretty_label_b	datatype_b	chr_b	start_b	end_b	link_distance	adj_logged_pvalue	logged_pvalue	correlation	num_nonna
N:GEXP:SIGLEC15:chr18:43405477:43424045:+:284266	SIGLEC15	GEXP	18	43405477	43424045	N:MIRN:hsa-miR-1266:chr15:52569314:52569397:+:MIMAT0005920	hsa-miR-1266	MIRN	15	52569314	52569397	500000000	6.3	13.3	-0.31	545
N:GEXP:SIGLEC15:chr18:43405477:43424045:+:284266	SIGLEC15	GEXP	18	43405477	43424045	N:MIRN:hsa-miR-378a-3p:chr5:149112388:149112453:+:MIMAT0000732	hsa-miR-378a-3p	MIRN	5	149112388	149112453	500000000	6.1	13.2	-0.31	545
N:GEXP:SIGLEC15:chr18:43405477:43424045:+:284266	SIGLEC15	GEXP	18	43405477	43424045	N:MIRN:hsa-let-7a-2-3p:chr11:122017230:122017301:+:MIMAT0010195	hsa-let-7a-2-3p	MIRN	11	122017230	122017301	500000000	4.9	12	0.3	545
N:GEXP:SIGLEC15:chr18:43405477:43424045:+:284266	SIGLEC15	GEXP	18	43405477	43424045	N:MIRN:hsa-miR-143-5p:chr5:148808481:148808586:+:MIMAT0004599	hsa-miR-143-5p	MIRN	5	148808481	148808586	500000000	4.1	11.2	0.29	545
N:GEXP:SIGLEC15:chr18:43405477:43424045:+:284266	SIGLEC15	GEXP	18	43405477	43424045	N:MIRN:hsa-miR-25-3p:chr7:99691183:99691266:+:MIMAT0000081	hsa-miR-25-3p	MIRN	7	99691183	99691266	500000000	4.1	11.1	-0.29	545
N:GEXP:SIGLEC15:chr18:43405477:43424045:+:284266	SIGLEC15	GEXP	18	43405477	43424045	N:MIRN:hsa-miR-378a-5p:chr5:149112388:149112453:+:MIMAT0000731	hsa-miR-378a-5p	MIRN	5	149112388	149112453	500000000	3.5	10.6	-0.28	545
N:GEXP:SIGLEC15:chr18:43405477:43424045:+:284266	SIGLEC15	GEXP	18	43405477	43424045	N:MIRN:hsa-miR-23b-3p:chr9:97847490:97847586:+:MIMAT0000418	hsa-miR-23b-3p	MIRN	9	97847490	97847586	500000000	3.6	10.6	0.28	545
N:GEXP:SIGLEC15:chr18:43405477:43424045:+:284266	SIGLEC15	GEXP	18	43405477	43424045	N:MIRN:hsa-miR-942:chr1:117637265:117637350:+:MIMAT0004985	hsa-miR-942	MIRN	1	117637265	117637350	500000000	3.3	10.3	-0.28	545
N:GEXP:SIGLEC15:chr18:43405477:43424045:+:284266	SIGLEC15	GEXP	18	43405477	43424045	N:MIRN:hsa-miR-200c-3p:chr12:7072862:7072929:+:MIMAT0000617	hsa-miR-200c-3p	MIRN	12	7072862	7072929	500000000	3.2	10.2	-0.28	545
N:GEXP:SIGLEC15:chr18:43405477:43424045:+:284266	SIGLEC15	GEXP	18	43405477	43424045	N:MIRN:hsa-miR-194-3p:chr11:64658827:64658911:+:MIMAT0004671	hsa-miR-194-3p	MIRN	11	64658827	64658911	500000000	3.2	10.2	-0.28	545
N:GEXP:SIGLEC15:chr18:43405477:43424045:+:284266	SIGLEC15	GEXP	18	43405477	43424045	N:MIRN:hsa-miR-1180:chr17:19247819:19247887:+:MIMAT0005825	hsa-miR-1180	MIRN	17	19247819	19247887	500000000	3.1	10.1	-0.27	545
N:GEXP:SIGLEC15:chr18:43405477:43424045:+:284266	SIGLEC15	GEXP	18	43405477	43424045	N:MIRN:hsa-miR-421:chrX:73438212:73438296:+:MIMAT0003339	hsa-miR-421	MIRN	X	73438212	73438296	500000000	3	10	-0.27	545
N:GEXP:SIGLEC15:chr18:43405477:43424045:+:284266	SIGLEC15	GEXP	18	43405477	43424045	C:SAMP:gexpPlatform:::::seq	gexpPlatform	SAMP				500000000	4.2	10	-0.27	563
N:GEXP:SIGLEC15:chr18:43405477:43424045:+:284266	SIGLEC15	GEXP	18	43405477	43424045	B:SAMP:I(IlluminaHiSeq_RNASeqV2|gexpPlatform):::::seq	gexpPlatform IlluminaHiSeq_RNASeqV2	SAMP				500000000	3.4	10	-0.27	563
N:GEXP:SIGLEC15:chr18:43405477:43424045:+:284266	SIGLEC15	GEXP	18	43405477	43424045	B:SAMP:I(IlluminaGA_RNASeqV2|gexpPlatform):::::seq	gexpPlatform IlluminaGA_RNASeqV2	SAMP				500000000	3.4	10	0.27	563
N:GEXP:SIGLEC15:chr18:43405477:43424045:+:284266	SIGLEC15	GEXP	18	43405477	43424045	N:MIRN:hsa-miR-452-5p:chrX:151128100:151128184:+:MIMAT0001635	hsa-miR-452-5p	MIRN	X	151128100	151128184	500000000	2.8	9.8	-0.27	545
N:GEXP:SIGLEC15:chr18:43405477:43424045:+:284266	SIGLEC15	GEXP	18	43405477	43424045	N:MIRN:hsa-miR-3605-3p:chr1:33797994:33798093:+:MIMAT0017982	hsa-miR-3605-3p	MIRN	1	33797994	33798093	500000000	2.5	9.6	0.27	545
N:GEXP:SIGLEC15:chr18:43405477:43424045:+:284266	SIGLEC15	GEXP	18	43405477	43424045	N:MIRN:hsa-let-7f-5p:chr9:96938629:96938715:+:MIMAT0000067	hsa-let-7f-5p	MIRN	9	96938629	96938715	500000000	2.4	9.4	-0.26	545
N:GEXP:SIGLEC15:chr18:43405477:43424045:+:284266	SIGLEC15	GEXP	18	43405477	43424045	C:SAMP:mirnPlatform:::::seq	mirnPlatform	SAMP				500000000	3.6	9.4	-0.27	545
N:GEXP:SIGLEC15:chr18:43405477:43424045:+:284266	SIGLEC15	GEXP	18	43405477	43424045	B:SAMP:I(IlluminaHiSeq_miRNASeq|mirnPlatform):::::seq	mirnPlatform IlluminaHiSeq_miRNASeq	SAMP				500000000	2.8	9.4	-0.27	545
N:GEXP:SIGLEC15:chr18:43405477:43424045:+:284266	SIGLEC15	GEXP	18	43405477	43424045	B:SAMP:I(IlluminaGA_miRNASeq|mirnPlatform):::::seq	mirnPlatform IlluminaGA_miRNASeq	SAMP				500000000	2.8	9.4	0.27	545
N:GEXP:SIGLEC15:chr18:43405477:43424045:+:284266	SIGLEC15	GEXP	18	43405477	43424045	N:MIRN:hsa-miR-374a-3p:chrX:73507121:73507192:+:MIMAT0004688	hsa-miR-374a-3p	MIRN	X	73507121	73507192	500000000	2.3	9.3	-0.26	545
N:GEXP:SIGLEC15:chr18:43405477:43424045:+:284266	SIGLEC15	GEXP	18	43405477	43424045	N:MIRN:hsa-miR-23a-3p:chr19:13947401:13947473:+:MIMAT0000078	hsa-miR-23a-3p	MIRN	19	13947401	13947473	500000000	2.3	9.3	0.26	545
N:GEXP:SIGLEC15:chr18:43405477:43424045:+:284266	SIGLEC15	GEXP	18	43405477	43424045	N:MIRN:hsa-miR-1304-5p:chr11:93466840:93466930:+:MIMAT0005892	hsa-miR-1304-5p	MIRN	11	93466840	93466930	500000000	2.2	9.2	-0.26	545
N:GEXP:SIGLEC15:chr18:43405477:43424045:+:284266	SIGLEC15	GEXP	18	43405477	43424045	N:MIRN:hsa-miR-185-5p:chr22:20020662:20020743:+:MIMAT0000455	hsa-miR-185-5p	MIRN	22	20020662	20020743	500000000	2.1	9.1	-0.26	545
N:GEXP:SIGLEC15:chr18:43405477:43424045:+:284266	SIGLEC15	GEXP	18	43405477	43424045	C:SAMP:methPlatform:::::beadchip	methPlatform	SAMP				500000000	3.3	9.1	0.26	560
N:GEXP:SIGLEC15:chr18:43405477:43424045:+:284266	SIGLEC15	GEXP	18	43405477	43424045	B:SAMP:I(HumanMethylation450|methPlatform):::::beadchip	methPlatform HumanMethylation450	SAMP				500000000	2.5	9.1	-0.26	560
N:GEXP:SIGLEC15:chr18:43405477:43424045:+:284266	SIGLEC15	GEXP	18	43405477	43424045	B:SAMP:I(HumanMethylation27|methPlatform):::::beadchip	methPlatform HumanMethylation27	SAMP				500000000	2.5	9.1	0.26	560
N:GEXP:SIGLEC15:chr18:43405477:43424045:+:284266	SIGLEC15	GEXP	18	43405477	43424045	B:SAMP:I(C1,C2|COAD-TP_miRseq_CC_3):::::	COAD-TP_miRseq_CC_3 C1 vs C2	SAMP				500000000	0.2	6.8	-0.34	244
N:GEXP:SIGLEC15:chr18:43405477:43424045:+:284266	SIGLEC15	GEXP	18	43405477	43424045	B:SAMP:I(C2,C3|READ-TP_mRNAseq_CC_3):::::	READ-TP_mRNAseq_CC_3 C2 vs C3	SAMP				500000000	0	6.5	-0.51	100
N:GEXP:SIGLEC15:chr18:43405477:43424045:+:284266	SIGLEC15	GEXP	18	43405477	43424045	C:SAMP:COAD-TP_miRseq_CC_3:::::	COAD-TP_miRseq_CC_3	SAMP				500000000	0.6	6.4		379
N:GEXP:SIGLEC15:chr18:43405477:43424045:+:284266	SIGLEC15	GEXP	18	43405477	43424045	N:RPPA:CHEK2:chr22:29083731:29138410:-:Chk2-M-C	CHEK2	RPPA	22	29083731	29138410	500000000	0	6.3	-0.24	428
Table2.BlCA
id_a	pretty_label_a	datatype_a	chr_a	start_a	end_a	id_b	pretty_label_b	datatype_b	chr_b	start_b	end_b	link_distance	adj_logged_pvalue	logged_pvalue	correlation	num_nonna
N:GEXP:SIGLEC15:chr18:43405545:43422521:+:284266	SIGLEC15	GEXP	18	43405545	43422521	N:GEXP:VSIG2:chr11:124617370:124622109:-:23584	VSIG2	GEXP	11	124617370	124622109	500000000	21	29.1	0.773	144
N:GEXP:SIGLEC15:chr18:43405545:43422521:+:284266	SIGLEC15	GEXP	18	43405545	43422521	N:GEXP:SLC14A1:chr18:43304092:43332485:+:6563	SLC14A1	GEXP	18	43304092	43332485	73060	20.6	28.7	0.769	144
N:GEXP:FER1L4:chr20:34146507:34195484:-:80307	FER1L4	GEXP	20	34146507	34195484	N:GEXP:SIGLEC15:chr18:43405545:43422521:+:284266	SIGLEC15	GEXP	18	43405545	43422521	500000000	18	26.1	0.745	144
N:GEXP:SIGLEC15:chr18:43405545:43422521:+:284266	SIGLEC15	GEXP	18	43405545	43422521	N:GEXP:SNCG:chr10:88718288:88723017:+:6623	SNCG	GEXP	10	88718288	88723017	500000000	17.5	25.6	0.741	144
N:GEXP:FBP1:chr9:97365421:97402531:-:2203	FBP1	GEXP	9	97365421	97402531	N:GEXP:SIGLEC15:chr18:43405545:43422521:+:284266	SIGLEC15	GEXP	18	43405545	43422521	500000000	17.5	25.5	0.74	144
N:GEXP:PPARG:chr3:12329349:12475855:+:5468	PPARG	GEXP	3	12329349	12475855	N:GEXP:SIGLEC15:chr18:43405545:43422521:+:284266	SIGLEC15	GEXP	18	43405545	43422521	500000000	17.2	25.3	0.738	144
N:GEXP:SIGLEC15:chr18:43405545:43422521:+:284266	SIGLEC15	GEXP	18	43405545	43422521	N:GEXP:TRAK1:chr3:42132746:42267268:+:22906	TRAK1	GEXP	3	42132746	42267268	500000000	16.8	24.9	0.734	144
N:GEXP:ACOXL:chr2:111490150:111875799:+:55289	ACOXL	GEXP	2	111490150	111875799	N:GEXP:SIGLEC15:chr18:43405545:43422521:+:284266	SIGLEC15	GEXP	18	43405545	43422521	500000000	16.8	24.9	0.734	144
N:GEXP:SIGLEC15:chr18:43405545:43422521:+:284266	SIGLEC15	GEXP	18	43405545	43422521	N:METH:TNFSF18:chr1:173019720:::cg19589427	TNFSF18 cg19589427	METH	1	173019720		500000000	16.2	24.7	-0.735	142
N:GEXP:LOC100144604:chr15:93111048:93115493:-:100144604	LOC100144604	GEXP	15	93111048	93115493	N:GEXP:SIGLEC15:chr18:43405545:43422521:+:284266	SIGLEC15	GEXP	18	43405545	43422521	500000000	16.7	24.7	0.732	144
N:GEXP:SIGLEC15:chr18:43405545:43422521:+:284266	SIGLEC15	GEXP	18	43405545	43422521	N:GEXP:TMC7:chr16:18995256:19075262:+:79905	TMC7	GEXP	16	18995256	19075262	500000000	16.4	24.5	0.73	144
N:GEXP:C10ORF116:chr10:88728188:88730666:+:10974	C10ORF116	GEXP	10	88728188	88730666	N:GEXP:SIGLEC15:chr18:43405545:43422521:+:284266	SIGLEC15	GEXP	18	43405545	43422521	500000000	15.6	23.7	0.722	144
N:GEXP:AGAP11:chr10:88730498:88784487:+:119385	AGAP11	GEXP	10	88730498	88784487	N:GEXP:SIGLEC15:chr18:43405545:43422521:+:284266	SIGLEC15	GEXP	18	43405545	43422521	500000000	15.7	23.7	0.722	144
N:GEXP:SIGLEC15:chr18:43405545:43422521:+:284266	SIGLEC15	GEXP	18	43405545	43422521	N:GEXP:TEKT5:chr16:10721361:10788802:-:146279	TEKT5	GEXP	16	10721361	10788802	500000000	15.5	23.5	0.72	144
N:GEXP:SIGLEC15:chr18:43405545:43422521:+:284266	SIGLEC15	GEXP	18	43405545	43422521	N:GEXP:SLC44A3:chr1:95285901:95360802:+:126969	SLC44A3	GEXP	1	95285901	95360802	500000000	15.4	23.4	0.719	144
N:GEXP:PPFIBP2:chr11:7535001:7678358:+:8495	PPFIBP2	GEXP	11	7535001	7678358	N:GEXP:SIGLEC15:chr18:43405545:43422521:+:284266	SIGLEC15	GEXP	18	43405545	43422521	500000000	15.2	23.3	0.717	144
N:GEXP:SIGLEC15:chr18:43405545:43422521:+:284266	SIGLEC15	GEXP	18	43405545	43422521	N:GEXP:SNX31:chr8:101585112:101661893:-:169166	SNX31	GEXP	8	101585112	101661893	500000000	15	23.1	0.715	144
N:GEXP:BTBD16:chr10:124030821:124097676:+:118663	BTBD16	GEXP	10	124030821	124097676	N:GEXP:SIGLEC15:chr18:43405545:43422521:+:284266	SIGLEC15	GEXP	18	43405545	43422521	500000000	14.8	22.9	0.712	144
N:GEXP:LOC100188947:chr10:93066719:93371217:-:100188947	LOC100188947	GEXP	10	93066719	93371217	N:GEXP:SIGLEC15:chr18:43405545:43422521:+:284266	SIGLEC15	GEXP	18	43405545	43422521	500000000	14.7	22.7	0.711	144
N:GEXP:PSCA:chr8:143751726:143764145:+:8000	PSCA	GEXP	8	143751726	143764145	N:GEXP:SIGLEC15:chr18:43405545:43422521:+:284266	SIGLEC15	GEXP	18	43405545	43422521	500000000	14.4	22.4	0.708	144
N:GEXP:BCAS1:chr20:52560079:52687304:-:8537	BCAS1	GEXP	20	52560079	52687304	N:GEXP:SIGLEC15:chr18:43405545:43422521:+:284266	SIGLEC15	GEXP	18	43405545	43422521	500000000	14.2	22.3	0.705	144
N:GEXP:BCAT2:chr19:49298319:49314320:-:587	BCAT2	GEXP	19	49298319	49314320	N:GEXP:SIGLEC15:chr18:43405545:43422521:+:284266	SIGLEC15	GEXP	18	43405545	43422521	500000000	14.2	22.2	0.705	144
N:GEXP:FAM174B:chr15:93160679:93277304:-:400451	FAM174B	GEXP	15	93160679	93277304	N:GEXP:SIGLEC15:chr18:43405545:43422521:+:284266	SIGLEC15	GEXP	18	43405545	43422521	500000000	13.8	21.9	0.701	144
N:GEXP:C10ORF129:chr10:96953957:96988686:+:142827	C10ORF129	GEXP	10	96953957	96988686	N:GEXP:SIGLEC15:chr18:43405545:43422521:+:284266	SIGLEC15	GEXP	18	43405545	43422521	500000000	13.5	21.6	0.698	144
N:GEXP:SIGLEC15:chr18:43405545:43422521:+:284266	SIGLEC15	GEXP	18	43405545	43422521	N:GEXP:UPK2:chr11:118827008:118829269:+:7379	UPK2	GEXP	11	118827008	118829269	500000000	13.4	21.5	0.697	144
N:GEXP:SIGLEC15:chr18:43405545:43422521:+:284266	SIGLEC15	GEXP	18	43405545	43422521	N:GEXP:ZNF321P:chr19:53430387:53445847:-:399669	ZNF321P	GEXP	19	53430387	53445847	500000000	13.4	21.4	0.696	144
N:GEXP:KLHDC7A:chr1:18807424:18812540:+:127707	KLHDC7A	GEXP	1	18807424	18812540	N:GEXP:SIGLEC15:chr18:43405545:43422521:+:284266	SIGLEC15	GEXP	18	43405545	43422521	500000000	13.3	21.4	0.695	144
N:GEXP:FMO9P:chr1:166573153:166594473:+:116123	FMO9P	GEXP	1	166573153	166594473	N:GEXP:SIGLEC15:chr18:43405545:43422521:+:284266	SIGLEC15	GEXP	18	43405545	43422521	500000000	12.9	20.9	0.69	144
N:GEXP:S100A5:chr1:153509623:153514241:-:6276	S100A5	GEXP	1	153509623	153514241	N:GEXP:SIGLEC15:chr18:43405545:43422521:+:284266	SIGLEC15	GEXP	18	43405545	43422521	500000000	12.8	20.8	0.689	144
N:GEXP:SIGLEC15:chr18:43405545:43422521:+:284266	SIGLEC15	GEXP	18	43405545	43422521	N:GEXP:SPTSSB:chr3:161062580:161089871:-:165679	SPTSSB	GEXP	3	161062580	161089871	500000000	12.6	20.7	0.687	144
N:GEXP:SIGLEC15:chr18:43405545:43422521:+:284266	SIGLEC15	GEXP	18	43405545	43422521	N:GEXP:WFDC13:chr20:44330655:44337456:+:164237	WFDC13	GEXP	20	44330655	44337456	500000000	12.3	20.4	0.683	144
N:GEXP:SIGLEC15:chr18:43405545:43422521:+:284266	SIGLEC15	GEXP	18	43405545	43422521	N:GEXP:TOX3:chr16:52471918:52581714:-:27324	TOX3	GEXP	16	52471918	52581714	500000000	12.2	20.2	0.681	144
N:GEXP:SIGLEC15:chr18:43405545:43422521:+:284266	SIGLEC15	GEXP	18	43405545	43422521	N:GEXP:UPK3A:chr22:45680868:45691755:+:7380	UPK3A	GEXP	22	45680868	45691755	500000000	12.1	20.2	0.68	144
N:GEXP:FLJ45983:chr10:8092413:8095447:-:399717	FLJ45983	GEXP	10	8092413	8095447	N:GEXP:SIGLEC15:chr18:43405545:43422521:+:284266	SIGLEC15	GEXP	18	43405545	43422521	500000000	12.2	20.2	0.681	144
N:GEXP:ICA1:chr7:8152815:8302185:-:3382	ICA1	GEXP	7	8152815	8302185	N:GEXP:SIGLEC15:chr18:43405545:43422521:+:284266	SIGLEC15	GEXP	18	43405545	43422521	500000000	11.9	20	0.678	144
N:GEXP:SIGLEC15:chr18:43405545:43422521:+:284266	SIGLEC15	GEXP	18	43405545	43422521	N:GEXP:TBX3:chr12:115108059:115121969:-:6926	TBX3	GEXP	12	115108059	115121969	500000000	11.6	19.7	0.674	144
N:GEXP:C17ORF28:chr17:72946839:72968900:-:283987	C17ORF28	GEXP	17	72946839	72968900	N:GEXP:SIGLEC15:chr18:43405545:43422521:+:284266	SIGLEC15	GEXP	18	43405545	43422521	500000000	11.5	19.6	0.672	144
N:GEXP:FAM3B:chr21:42676177:42729654:+:54097	FAM3B	GEXP	21	42676177	42729654	N:GEXP:SIGLEC15:chr18:43405545:43422521:+:284266	SIGLEC15	GEXP	18	43405545	43422521	500000000	11.3	19.4	0.67	144
N:GEXP:MYCL1:chr1:40361096:40367687:-:4610	MYCL1	GEXP	1	40361096	40367687	N:GEXP:SIGLEC15:chr18:43405545:43422521:+:284266	SIGLEC15	GEXP	18	43405545	43422521	500000000	11	19.1	0.667	144
N:GEXP:SIGLEC15:chr18:43405545:43422521:+:284266	SIGLEC15	GEXP	18	43405545	43422521	N:GEXP:UPK1A:chr19:36157715:36169367:+:11045	UPK1A	GEXP	19	36157715	36169367	500000000	11	19	0.665	144
N:GEXP:DHRS2:chr14:24099324:24114848:+:10202	DHRS2	GEXP	14	24099324	24114848	N:GEXP:SIGLEC15:chr18:43405545:43422521:+:284266	SIGLEC15	GEXP	18	43405545	43422521	500000000	11	19	0.665	144
N:GEXP:EFCAB4A:chr11:826157:831991:+:283229	EFCAB4A	GEXP	11	826157	831991	N:GEXP:SIGLEC15:chr18:43405545:43422521:+:284266	SIGLEC15	GEXP	18	43405545	43422521	500000000	10.9	19	0.664	144
N:GEXP:CYP4B1:chr1:47264670:47285021:+:1580	CYP4B1	GEXP	1	47264670	47285021	N:GEXP:SIGLEC15:chr18:43405545:43422521:+:284266	SIGLEC15	GEXP	18	43405545	43422521	500000000	10.8	18.9	0.663	144
N:GEXP:SIGLEC15:chr18:43405545:43422521:+:284266	SIGLEC15	GEXP	18	43405545	43422521	N:GEXP:TSPAN6:chrX:99883795:99891794:-:7105	TSPAN6	GEXP	X	99883795	99891794	500000000	10.8	18.8	0.663	144
N:GEXP:SIGLEC15:chr18:43405545:43422521:+:284266	SIGLEC15	GEXP	18	43405545	43422521	N:GEXP:SLC16A1:chr1:113454470:113498975:-:6566	SLC16A1	GEXP	1	113454470	113498975	500000000	10.7	18.8	-0.662	144
N:GEXP:ORMDL3:chr17:38077296:38083884:-:94103	ORMDL3	GEXP	17	38077296	38083884	N:GEXP:SIGLEC15:chr18:43405545:43422521:+:284266	SIGLEC15	GEXP	18	43405545	43422521	500000000	10.7	18.8	0.663	144
N:GEXP:CHST15:chr10:125767182:125853206:-:51363	CHST15	GEXP	10	125767182	125853206	N:GEXP:SIGLEC15:chr18:43405545:43422521:+:284266	SIGLEC15	GEXP	18	43405545	43422521	500000000	10.6	18.7	-0.661	144
N:GEXP:RNF128:chrX:105937068:106040246:+:79589	RNF128	GEXP	X	105937068	106040246	N:GEXP:SIGLEC15:chr18:43405545:43422521:+:284266	SIGLEC15	GEXP	18	43405545	43422521	500000000	10.5	18.6	0.659	144
N:GEXP:GGT6:chr17:4460222:4463876:-:124975	GGT6	GEXP	17	4460222	4463876	N:GEXP:SIGLEC15:chr18:43405545:43422521:+:284266	SIGLEC15	GEXP	18	43405545	43422521	500000000	10.5	18.6	0.659	144
N:GEXP:ACAA1:chr3:38164201:38178733:-:30	ACAA1	GEXP	3	38164201	38178733	N:GEXP:SIGLEC15:chr18:43405545:43422521:+:284266	SIGLEC15	GEXP	18	43405545	43422521	500000000	10.4	18.5	0.658	144
N:GEXP:FOXA1:chr14:38059191:38064489:-:3169	FOXA1	GEXP	14	38059191	38064489	N:GEXP:SIGLEC15:chr18:43405545:43422521:+:284266	SIGLEC15	GEXP	18	43405545	43422521	500000000	10.2	18.3	0.655	144
N:GEXP:ARL14:chr3:160394948:160396235:+:80117	ARL14	GEXP	3	160394948	160396235	N:GEXP:SIGLEC15:chr18:43405545:43422521:+:284266	SIGLEC15	GEXP	18	43405545	43422521	500000000	10.2	18.3	0.656	144
N:GEXP:REEP6:chr19:1491165:1497924:+:92840	REEP6	GEXP	19	1491165	1497924	N:GEXP:SIGLEC15:chr18:43405545:43422521:+:284266	SIGLEC15	GEXP	18	43405545	43422521	500000000	10.2	18.3	0.655	144
N:GEXP:NPAS2:chr2:101436613:101613287:+:4862	NPAS2	GEXP	2	101436613	101613287	N:GEXP:SIGLEC15:chr18:43405545:43422521:+:284266	SIGLEC15	GEXP	18	43405545	43422521	500000000	10.2	18.3	0.656	144
N:GEXP:PLA2G2F:chr1:20465823:20476879:+:64600	PLA2G2F	GEXP	1	20465823	20476879	N:GEXP:SIGLEC15:chr18:43405545:43422521:+:284266	SIGLEC15	GEXP	18	43405545	43422521	500000000	10.2	18.3	0.655	144
N:GEXP:LOC149134:chr1:246939315:246955685:+:149134	LOC149134	GEXP	1	246939315	246955685	N:GEXP:SIGLEC15:chr18:43405545:43422521:+:284266	SIGLEC15	GEXP	18	43405545	43422521	500000000	10.2	18.3	0.655	144
N:GEXP:GATA3:chr10:8096667:8117164:+:2625	GATA3	GEXP	10	8096667	8117164	N:GEXP:SIGLEC15:chr18:43405545:43422521:+:284266	SIGLEC15	GEXP	18	43405545	43422521	500000000	10.2	18.3	0.655	144
N:GEXP:ACP6:chr1:147119168:147142634:-:51205	ACP6	GEXP	1	147119168	147142634	N:GEXP:SIGLEC15:chr18:43405545:43422521:+:284266	SIGLEC15	GEXP	18	43405545	43422521	500000000	10.1	18.2	0.654	144
N:GEXP:SCNN1G:chr16:23194040:23228200:+:6340	SCNN1G	GEXP	16	23194040	23228200	N:GEXP:SIGLEC15:chr18:43405545:43422521:+:284266	SIGLEC15	GEXP	18	43405545	43422521	500000000	10.1	18.2	0.654	144
N:GEXP:CAPS:chr19:5914193:5916222:+:828	CAPS	GEXP	19	5914193	5916222	N:GEXP:SIGLEC15:chr18:43405545:43422521:+:284266	SIGLEC15	GEXP	18	43405545	43422521	500000000	10.1	18.2	0.654	144
N:GEXP:SIGLEC15:chr18:43405545:43422521:+:284266	SIGLEC15	GEXP	18	43405545	43422521	N:GEXP:SSH3:chr11:67070919:67080078:+:54961	SSH3	GEXP	11	67070919	67080078	500000000	10.1	18.1	0.653	144
N:GEXP:CLDN23:chr8:8559666:8561617:+:137075	CLDN23	GEXP	8	8559666	8561617	N:GEXP:SIGLEC15:chr18:43405545:43422521:+:284266	SIGLEC15	GEXP	18	43405545	43422521	500000000	10	18.1	0.653	144
N:GEXP:SIGLEC15:chr18:43405545:43422521:+:284266	SIGLEC15	GEXP	18	43405545	43422521	N:GEXP:SLC29A3:chr10:73079010:73123147:+:55315	SLC29A3	GEXP	10	73079010	73123147	500000000	9.9	18	0.651	144
N:GEXP:RAB15:chr14:65412532:65438875:-:376267	RAB15	GEXP	14	65412532	65438875	N:GEXP:SIGLEC15:chr18:43405545:43422521:+:284266	SIGLEC15	GEXP	18	43405545	43422521	500000000	9.9	18	0.651	144
N:GEXP:GPR160:chr3:169755735:169803183:+:26996	GPR160	GEXP	3	169755735	169803183	N:GEXP:SIGLEC15:chr18:43405545:43422521:+:284266	SIGLEC15	GEXP	18	43405545	43422521	500000000	9.8	17.9	0.649	144
N:GEXP:C17ORF82:chr17:59489112:59490641:+:388407	C17ORF82	GEXP	17	59489112	59490641	N:GEXP:SIGLEC15:chr18:43405545:43422521:+:284266	SIGLEC15	GEXP	18	43405545	43422521	500000000	9.8	17.9	0.65	144
N:GEXP:ACSL5:chr10:114133916:114188138:+:51703	ACSL5	GEXP	10	114133916	114188138	N:GEXP:SIGLEC15:chr18:43405545:43422521:+:284266	SIGLEC15	GEXP	18	43405545	43422521	500000000	9.8	17.9	0.649	144
N:GEXP:SIGLEC15:chr18:43405545:43422521:+:284266	SIGLEC15	GEXP	18	43405545	43422521	N:GEXP:TTC23L:chr5:34839269:34899564:+:153657	TTC23L	GEXP	5	34839269	34899564	500000000	9.6	17.7	0.647	144
N:GEXP:CAPN5:chr11:76777992:76837198:+:726	CAPN5	GEXP	11	76777992	76837198	N:GEXP:SIGLEC15:chr18:43405545:43422521:+:284266	SIGLEC15	GEXP	18	43405545	43422521	500000000	9.6	17.7	0.647	144
N:GEXP:SIGLEC15:chr18:43405545:43422521:+:284266	SIGLEC15	GEXP	18	43405545	43422521	N:GEXP:TMC4:chr19:54663834:54676944:-:147798	TMC4	GEXP	19	54663834	54676944	500000000	9.5	17.6	0.645	144
N:GEXP:NSUN6:chr10:18802046:18940550:-:221078	NSUN6	GEXP	10	18802046	18940550	N:GEXP:SIGLEC15:chr18:43405545:43422521:+:284266	SIGLEC15	GEXP	18	43405545	43422521	500000000	9.4	17.5	0.643	144
N:GEXP:FAM126A:chr7:22980878:23053770:-:84668	FAM126A	GEXP	7	22980878	23053770	N:GEXP:SIGLEC15:chr18:43405545:43422521:+:284266	SIGLEC15	GEXP	18	43405545	43422521	500000000	9.5	17.5	-0.644	144
N:GEXP:IFT140:chr16:1560428:1662109:-:9742	IFT140	GEXP	16	1560428	1662109	N:GEXP:SIGLEC15:chr18:43405545:43422521:+:284266	SIGLEC15	GEXP	18	43405545	43422521	500000000	9.4	17.5	0.643	144
N:GEXP:OCEL1:chr19:17337055:17340028:+:79629	OCEL1	GEXP	19	17337055	17340028	N:GEXP:SIGLEC15:chr18:43405545:43422521:+:284266	SIGLEC15	GEXP	18	43405545	43422521	500000000	9.4	17.5	0.644	144
N:GEXP:HMGCS2:chr1:120290619:120311555:-:3158	HMGCS2	GEXP	1	120290619	120311555	N:GEXP:SIGLEC15:chr18:43405545:43422521:+:284266	SIGLEC15	GEXP	18	43405545	43422521	500000000	9.3	17.4	0.642	144
N:GEXP:PTPRR:chr12:71031853:71314584:-:5801	PTPRR	GEXP	12	71031853	71314584	N:GEXP:SIGLEC15:chr18:43405545:43422521:+:284266	SIGLEC15	GEXP	18	43405545	43422521	500000000	9.4	17.4	0.643	144
N:GEXP:SIGLEC15:chr18:43405545:43422521:+:284266	SIGLEC15	GEXP	18	43405545	43422521	N:GEXP:SORL1:chr11:121322912:121504471:+:6653	SORL1	GEXP	11	121322912	121504471	500000000	9.2	17.3	0.64	144
N:GEXP:ACER2:chr9:19397807:19452500:+:340485	ACER2	GEXP	9	19397807	19452500	N:GEXP:SIGLEC15:chr18:43405545:43422521:+:284266	SIGLEC15	GEXP	18	43405545	43422521	500000000	9.2	17.3	0.64	144
N:GEXP:SCNN1B:chr16:23313591:23392620:+:6338	SCNN1B	GEXP	16	23313591	23392620	N:GEXP:SIGLEC15:chr18:43405545:43422521:+:284266	SIGLEC15	GEXP	18	43405545	43422521	500000000	9.2	17.3	0.641	144
N:GEXP:MFAP3L:chr4:170907748:170947429:-:9848	MFAP3L	GEXP	4	170907748	170947429	N:GEXP:SIGLEC15:chr18:43405545:43422521:+:284266	SIGLEC15	GEXP	18	43405545	43422521	500000000	9.2	17.3	0.64	144
N:GEXP:SIGLEC15:chr18:43405545:43422521:+:284266	SIGLEC15	GEXP	18	43405545	43422521	N:GEXP:ST3GAL5:chr2:86066271:86116157:-:8869	ST3GAL5	GEXP	2	86066271	86116157	500000000	9.1	17.2	0.64	144
N:GEXP:SIGLEC15:chr18:43405545:43422521:+:284266	SIGLEC15	GEXP	18	43405545	43422521	N:GEXP:SPINK1:chr5:147204143:147211260:-:6690	SPINK1	GEXP	5	147204143	147211260	500000000	9.2	17.2	0.64	144
N:GEXP:SIGLEC15:chr18:43405545:43422521:+:284266	SIGLEC15	GEXP	18	43405545	43422521	N:GEXP:ZNF440:chr19:11925107:11946424:+:126070	ZNF440	GEXP	19	11925107	11946424	500000000	9.1	17.2	0.639	144
N:GEXP:CARD11:chr7:2945710:3083509:-:84433	CARD11	GEXP	7	2945710	3083509	N:GEXP:SIGLEC15:chr18:43405545:43422521:+:284266	SIGLEC15	GEXP	18	43405545	43422521	500000000	9.2	17.2	0.64	144
N:GEXP:MAGIX:chrX:49019181:49023836:+:79917	MAGIX	GEXP	X	49019181	49023836	N:GEXP:SIGLEC15:chr18:43405545:43422521:+:284266	SIGLEC15	GEXP	18	43405545	43422521	500000000	9.1	17.2	0.639	144
N:GEXP:C17ORF110:chr17:73642646:73644057:+:100130933	C17ORF110	GEXP	17	73642646	73644057	N:GEXP:SIGLEC15:chr18:43405545:43422521:+:284266	SIGLEC15	GEXP	18	43405545	43422521	500000000	9.1	17.2	0.639	144
N:GEXP:CYP4F8:chr19:15726029:15740447:+:11283	CYP4F8	GEXP	19	15726029	15740447	N:GEXP:SIGLEC15:chr18:43405545:43422521:+:284266	SIGLEC15	GEXP	18	43405545	43422521	500000000	9.2	17.2	0.64	144
N:GEXP:CD109:chr6:74405508:74538041:+:135228	CD109	GEXP	6	74405508	74538041	N:GEXP:SIGLEC15:chr18:43405545:43422521:+:284266	SIGLEC15	GEXP	18	43405545	43422521	500000000	8.9	17	-0.637	144
N:GEXP:DENND2D:chr1:111729801:111747031:-:79961	DENND2D	GEXP	1	111729801	111747031	N:GEXP:SIGLEC15:chr18:43405545:43422521:+:284266	SIGLEC15	GEXP	18	43405545	43422521	500000000	8.8	16.9	0.635	144
N:GEXP:SIGLEC15:chr18:43405545:43422521:+:284266	SIGLEC15	GEXP	18	43405545	43422521	N:METH:SLC30A4:chr15:45803341:::cg08057475	SLC30A4 cg08057475	METH	15	45803341		500000000	8.2	16.7	-0.636	142
N:GEXP:SIGLEC15:chr18:43405545:43422521:+:284266	SIGLEC15	GEXP	18	43405545	43422521	N:GEXP:VMAC:chr19:5904852:5910263:+:400673	VMAC	GEXP	19	5904852	5910263	500000000	8.5	16.6	0.63	144
N:GEXP:SIGLEC15:chr18:43405545:43422521:+:284266	SIGLEC15	GEXP	18	43405545	43422521	N:GEXP:TMEM163:chr2:135213330:135525334:-:81615	TMEM163	GEXP	2	135213330	135525334	500000000	8.6	16.6	0.631	144
N:GEXP:HOXB3:chr17:46626232:46667631:-:3213	HOXB3	GEXP	17	46626232	46667631	N:GEXP:SIGLEC15:chr18:43405545:43422521:+:284266	SIGLEC15	GEXP	18	43405545	43422521	500000000	8.5	16.6	0.631	144
N:GEXP:C1ORF126:chr1:15438311:15478960:-:200197	C1ORF126	GEXP	1	15438311	15478960	N:GEXP:SIGLEC15:chr18:43405545:43422521:+:284266	SIGLEC15	GEXP	18	43405545	43422521	500000000	8.5	16.6	0.63	144
N:GEXP:SIGLEC15:chr18:43405545:43422521:+:284266	SIGLEC15	GEXP	18	43405545	43422521	N:GEXP:SULT2A1:chr19:48373723:48389654:-:6822	SULT2A1	GEXP	19	48373723	48389654	500000000	8.4	16.5	0.629	144
N:GEXP:LOC284837:chr21:45225639:45232448:-:284837	LOC284837	GEXP	21	45225639	45232448	N:GEXP:SIGLEC15:chr18:43405545:43422521:+:284266	SIGLEC15	GEXP	18	43405545	43422521	500000000	8.5	16.5	0.629	144
N:GEXP:SIGLEC15:chr18:43405545:43422521:+:284266	SIGLEC15	GEXP	18	43405545	43422521	N:GEXP:UGT1A1:chr2:234526291:234681951:+:54658	UGT1A1	GEXP	2	234526291	234681951	500000000	8.3	16.4	0.627	144
N:GEXP:SIGLEC15:chr18:43405545:43422521:+:284266	SIGLEC15	GEXP	18	43405545	43422521	N:GEXP:TMEM51:chr1:15479028:15546974:+:55092	TMEM51	GEXP	1	15479028	15546974	500000000	8.3	16.4	0.627	144
N:GEXP:SIGLEC15:chr18:43405545:43422521:+:284266	SIGLEC15	GEXP	18	43405545	43422521	N:GEXP:ZNF737:chr19:20720798:20748626:-:100129842	ZNF737	GEXP	19	20720798	20748626	500000000	8.2	16.3	0.625	144
N:GEXP:CORO1C:chr12:109038887:109125295:-:23603	CORO1C	GEXP	12	109038887	109125295	N:GEXP:SIGLEC15:chr18:43405545:43422521:+:284266	SIGLEC15	GEXP	18	43405545	43422521	500000000	8.3	16.3	-0.626	144
N:GEXP:CYP4F12:chr19:15783828:15807984:+:66002	CYP4F12	GEXP	19	15783828	15807984	N:GEXP:SIGLEC15:chr18:43405545:43422521:+:284266	SIGLEC15	GEXP	18	43405545	43422521	500000000	8.2	16.3	0.626	144
N:GEXP:NADSYN1:chr11:71164217:71212581:+:55191	NADSYN1	GEXP	11	71164217	71212581	N:GEXP:SIGLEC15:chr18:43405545:43422521:+:284266	SIGLEC15	GEXP	18	43405545	43422521	500000000	8.2	16.3	0.625	144
N:GEXP:CTSH:chr15:79214092:79237420:-:1512	CTSH	GEXP	15	79214092	79237420	N:GEXP:SIGLEC15:chr18:43405545:43422521:+:284266	SIGLEC15	GEXP	18	43405545	43422521	500000000	8.3	16.3	0.626	144
N:GEXP:C20ORF151:chr20:60985293:61002629:-:140893	C20ORF151	GEXP	20	60985293	61002629	N:GEXP:SIGLEC15:chr18:43405545:43422521:+:284266	SIGLEC15	GEXP	18	43405545	43422521	500000000	8.2	16.3	0.625	144
N:GEXP:SIGLEC15:chr18:43405545:43422521:+:284266	SIGLEC15	GEXP	18	43405545	43422521	N:GEXP:TMEM97:chr17:26646121:26655711:+:27346	TMEM97	GEXP	17	26646121	26655711	500000000	8.1	16.2	0.624	144
N:GEXP:GOLT1A:chr1:204167288:204183220:-:127845	GOLT1A	GEXP	1	204167288	204183220	N:GEXP:SIGLEC15:chr18:43405545:43422521:+:284266	SIGLEC15	GEXP	18	43405545	43422521	500000000	8	16.1	0.622	144
N:GEXP:FOXQ1:chr6:1312675:1314993:+:94234	FOXQ1	GEXP	6	1312675	1314993	N:GEXP:SIGLEC15:chr18:43405545:43422521:+:284266	SIGLEC15	GEXP	18	43405545	43422521	500000000	8.1	16.1	0.623	144
N:GEXP:KRTAP5-9:chr11:71259466:71260653:+:3846	KRTAP5-9	GEXP	11	71259466	71260653	N:GEXP:SIGLEC15:chr18:43405545:43422521:+:284266	SIGLEC15	GEXP	18	43405545	43422521	500000000	8	16.1	0.623	144
N:GEXP:SIGLEC15:chr18:43405545:43422521:+:284266	SIGLEC15	GEXP	18	43405545	43422521	N:METH:MIR1207:chr8:129061191:::cg01940297	MIR1207 cg01940297	METH	8	129061191		500000000	7.6	16	-0.625	142
N:GEXP:LRFN2:chr6:40359373:40555126:-:57497	LRFN2	GEXP	6	40359373	40555126	N:GEXP:SIGLEC15:chr18:43405545:43422521:+:284266	SIGLEC15	GEXP	18	43405545	43422521	500000000	7.9	16	0.621	144
N:GEXP:SIGLEC15:chr18:43405545:43422521:+:284266	SIGLEC15	GEXP	18	43405545	43422521	N:GEXP:ZNF708:chr19:21473963:21512212:-:7562	ZNF708	GEXP	19	21473963	21512212	500000000	7.8	15.9	0.619	144
N:GEXP:SIGLEC15:chr18:43405545:43422521:+:284266	SIGLEC15	GEXP	18	43405545	43422521	N:GEXP:ZNF552:chr19:58318450:58326281:-:79818	ZNF552	GEXP	19	58318450	58326281	500000000	7.9	15.9	0.62	144
N:GEXP:SIGLEC15:chr18:43405545:43422521:+:284266	SIGLEC15	GEXP	18	43405545	43422521	N:GEXP:VIPR1:chr3:42530791:42579065:+:7433	VIPR1	GEXP	3	42530791	42579065	500000000	7.8	15.9	0.62	144
N:GEXP:PKD1L1:chr7:47814250:47988071:-:168507	PKD1L1	GEXP	7	47814250	47988071	N:GEXP:SIGLEC15:chr18:43405545:43422521:+:284266	SIGLEC15	GEXP	18	43405545	43422521	500000000	7.8	15.9	0.62	144
N:GEXP:CYP4Z2P:chr1:47323906:47366147:-:163720	CYP4Z2P	GEXP	1	47323906	47366147	N:GEXP:SIGLEC15:chr18:43405545:43422521:+:284266	SIGLEC15	GEXP	18	43405545	43422521	500000000	7.8	15.9	0.619	144
N:GEXP:BHLHE41:chr12:26272078:26278003:-:79365	BHLHE41	GEXP	12	26272078	26278003	N:GEXP:SIGLEC15:chr18:43405545:43422521:+:284266	SIGLEC15	GEXP	18	43405545	43422521	500000000	7.7	15.8	0.618	144
N:GEXP:EVX1:chr7:27282164:27286192:+:2128	EVX1	GEXP	7	27282164	27286192	N:GEXP:SIGLEC15:chr18:43405545:43422521:+:284266	SIGLEC15	GEXP	18	43405545	43422521	500000000	7.7	15.8	0.618	144
N:GEXP:SIGLEC15:chr18:43405545:43422521:+:284266	SIGLEC15	GEXP	18	43405545	43422521	N:GEXP:SRCIN1:chr17:36686259:36762183:-:80725	SRCIN1	GEXP	17	36686259	36762183	500000000	7.6	15.7	0.617	144
N:GEXP:ERBB2:chr17:37844393:37884915:+:2064	ERBB2	GEXP	17	37844393	37884915	N:GEXP:SIGLEC15:chr18:43405545:43422521:+:284266	SIGLEC15	GEXP	18	43405545	43422521	500000000	7.6	15.7	0.615	144
N:GEXP:DNAJA4:chr15:78556487:78574538:+:55466	DNAJA4	GEXP	15	78556487	78574538	N:GEXP:SIGLEC15:chr18:43405545:43422521:+:284266	SIGLEC15	GEXP	18	43405545	43422521	500000000	7.7	15.7	0.617	144
N:GEXP:PIK3C2B:chr1:204391758:204463852:-:5287	PIK3C2B	GEXP	1	204391758	204463852	N:GEXP:SIGLEC15:chr18:43405545:43422521:+:284266	SIGLEC15	GEXP	18	43405545	43422521	500000000	7.6	15.7	0.616	144
N:GEXP:PDE10A:chr6:165740776:166075588:-:10846	PDE10A	GEXP	6	165740776	166075588	N:GEXP:SIGLEC15:chr18:43405545:43422521:+:284266	SIGLEC15	GEXP	18	43405545	43422521	500000000	7.7	15.7	0.617	144
N:GEXP:KATNAL1:chr13:30776767:30881584:-:84056	KATNAL1	GEXP	13	30776767	30881584	N:GEXP:SIGLEC15:chr18:43405545:43422521:+:284266	SIGLEC15	GEXP	18	43405545	43422521	500000000	7.6	15.7	-0.616	144
N:GEXP:CTSE:chr1:206317459:206332104:+:1510	CTSE	GEXP	1	206317459	206332104	N:GEXP:SIGLEC15:chr18:43405545:43422521:+:284266	SIGLEC15	GEXP	18	43405545	43422521	500000000	7.5	15.6	0.615	144
N:GEXP:CACNA1D:chr3:53529031:53846492:+:776	CACNA1D	GEXP	3	53529031	53846492	N:GEXP:SIGLEC15:chr18:43405545:43422521:+:284266	SIGLEC15	GEXP	18	43405545	43422521	500000000	7.5	15.6	0.615	144
N:GEXP:RNF217:chr6:125283862:125404661:+:154214	RNF217	GEXP	6	125283862	125404661	N:GEXP:SIGLEC15:chr18:43405545:43422521:+:284266	SIGLEC15	GEXP	18	43405545	43422521	500000000	7.5	15.6	-0.614	144
N:GEXP:ACSF2:chr17:48503519:48552200:+:80221	ACSF2	GEXP	17	48503519	48552200	N:GEXP:SIGLEC15:chr18:43405545:43422521:+:284266	SIGLEC15	GEXP	18	43405545	43422521	500000000	7.6	15.6	0.615	144
N:GEXP:SIGLEC15:chr18:43405545:43422521:+:284266	SIGLEC15	GEXP	18	43405545	43422521	N:GEXP:ST3GAL4:chr11:126225540:126310752:+:6484	ST3GAL4	GEXP	11	126225540	126310752	500000000	7.5	15.5	0.614	144
N:GEXP:SIGLEC15:chr18:43405545:43422521:+:284266	SIGLEC15	GEXP	18	43405545	43422521	N:GEXP:ZNF816:chr19:53430388:53466164:-:125893	ZNF816	GEXP	19	53430388	53466164	500000000	7.4	15.5	0.613	144
N:GEXP:SIGLEC15:chr18:43405545:43422521:+:284266	SIGLEC15	GEXP	18	43405545	43422521	N:GEXP:VWA5B1:chr1:20617412:20681387:+:127731	VWA5B1	GEXP	1	20617412	20681387	500000000	7.4	15.5	0.613	144
N:GEXP:SIGLEC15:chr18:43405545:43422521:+:284266	SIGLEC15	GEXP	18	43405545	43422521	N:GEXP:TRIM62:chr1:33611003:33647671:-:55223	TRIM62	GEXP	1	33611003	33647671	500000000	7.4	15.5	0.613	144
N:GEXP:PATZ1:chr22:31721790:31742249:-:23598	PATZ1	GEXP	22	31721790	31742249	N:GEXP:SIGLEC15:chr18:43405545:43422521:+:284266	SIGLEC15	GEXP	18	43405545	43422521	500000000	7.5	15.5	0.614	144
N:GEXP:ACOX1:chr17:73937589:73975515:-:51	ACOX1	GEXP	17	73937589	73975515	N:GEXP:SIGLEC15:chr18:43405545:43422521:+:284266	SIGLEC15	GEXP	18	43405545	43422521	500000000	7.4	15.5	0.613	144
N:GEXP:LDHA:chr11:18415936:18429765:+:3939	LDHA	GEXP	11	18415936	18429765	N:GEXP:SIGLEC15:chr18:43405545:43422521:+:284266	SIGLEC15	GEXP	18	43405545	43422521	500000000	7.4	15.5	-0.613	144
N:GEXP:AHNAK2:chr14:105403590:105444694:-:113146	AHNAK2	GEXP	14	105403590	105444694	N:GEXP:SIGLEC15:chr18:43405545:43422521:+:284266	SIGLEC15	GEXP	18	43405545	43422521	500000000	7.4	15.5	-0.613	144
N:GEXP:SIGLEC15:chr18:43405545:43422521:+:284266	SIGLEC15	GEXP	18	43405545	43422521	N:GEXP:SPRED2:chr2:65537985:65659656:-:200734	SPRED2	GEXP	2	65537985	65659656	500000000	7.3	15.4	0.611	144
N:GEXP:S100P:chr4:6695566:6698897:+:6286	S100P	GEXP	4	6695566	6698897	N:GEXP:SIGLEC15:chr18:43405545:43422521:+:284266	SIGLEC15	GEXP	18	43405545	43422521	500000000	7.3	15.4	0.612	144
N:GEXP:SIGLEC15:chr18:43405545:43422521:+:284266	SIGLEC15	GEXP	18	43405545	43422521	N:MIRN:HSA-MIR-29B-2:chr1:207975788:207975868:+:MIMAT0004515	HSA-MIR-29B-2	MIRN	1	207975788	207975868	500000000	7.8	15.3	0.611	144
N:GEXP:SIGLEC15:chr18:43405545:43422521:+:284266	SIGLEC15	GEXP	18	43405545	43422521	N:METH:PROM2:chr2:95939339:::cg24560809	PROM2 cg24560809	METH	2	95939339		500000000	6.8	15.3	-0.613	142
N:GEXP:SIGLEC15:chr18:43405545:43422521:+:284266	SIGLEC15	GEXP	18	43405545	43422521	N:GEXP:ZNF443:chr19:12540520:12551926:-:10224	ZNF443	GEXP	19	12540520	12551926	500000000	7.3	15.3	0.61	144
N:GEXP:MECOM:chr3:168801287:169381563:-:2122	MECOM	GEXP	3	168801287	169381563	N:GEXP:SIGLEC15:chr18:43405545:43422521:+:284266	SIGLEC15	GEXP	18	43405545	43422521	500000000	7.2	15.3	0.61	144
N:GEXP:CDH23:chr10:73156691:73575704:+:64072	CDH23	GEXP	10	73156691	73575704	N:GEXP:SIGLEC15:chr18:43405545:43422521:+:284266	SIGLEC15	GEXP	18	43405545	43422521	500000000	7.3	15.3	0.61	144
N:GEXP:NPC1:chr18:21108363:21166581:-:4864	NPC1	GEXP	18	21108363	21166581	N:GEXP:SIGLEC15:chr18:43405545:43422521:+:284266	SIGLEC15	GEXP	18	43405545	43422521	22238964	7.2	15.3	-0.61	144
N:GEXP:SIGLEC15:chr18:43405545:43422521:+:284266	SIGLEC15	GEXP	18	43405545	43422521	N:GEXP:ZNF253:chr19:19976714:20004523:+:56242	ZNF253	GEXP	19	19976714	20004523	500000000	7.1	15.2	0.608	144
N:GEXP:SHROOM1:chr5:132157833:132166590:-:134549	SHROOM1	GEXP	5	132157833	132166590	N:GEXP:SIGLEC15:chr18:43405545:43422521:+:284266	SIGLEC15	GEXP	18	43405545	43422521	500000000	7.1	15.2	0.608	144
N:GEXP:IDH1:chr2:209100953:209119806:-:3417	IDH1	GEXP	2	209100953	209119806	N:GEXP:SIGLEC15:chr18:43405545:43422521:+:284266	SIGLEC15	GEXP	18	43405545	43422521	500000000	7.2	15.2	0.609	144
N:GEXP:CYP4F22:chr19:15619336:15663128:+:126410	CYP4F22	GEXP	19	15619336	15663128	N:GEXP:SIGLEC15:chr18:43405545:43422521:+:284266	SIGLEC15	GEXP	18	43405545	43422521	500000000	7	15.1	0.607	144
N:GEXP:NEK8:chr17:27055832:27069784:+:284086	NEK8	GEXP	17	27055832	27069784	N:GEXP:SIGLEC15:chr18:43405545:43422521:+:284266	SIGLEC15	GEXP	18	43405545	43422521	500000000	7	15.1	0.606	144
N:GEXP:SACS:chr13:23902965:24007841:-:26278	SACS	GEXP	13	23902965	24007841	N:GEXP:SIGLEC15:chr18:43405545:43422521:+:284266	SIGLEC15	GEXP	18	43405545	43422521	500000000	7	15.1	-0.606	144
N:GEXP:PLIN5:chr19:4522544:4540036:-:440503	PLIN5	GEXP	19	4522544	4540036	N:GEXP:SIGLEC15:chr18:43405545:43422521:+:284266	SIGLEC15	GEXP	18	43405545	43422521	500000000	7	15.1	0.607	144
N:GEXP:SIGLEC15:chr18:43405545:43422521:+:284266	SIGLEC15	GEXP	18	43405545	43422521	N:GEXP:TNNC1:chr3:52485107:52488057:-:7134	TNNC1	GEXP	3	52485107	52488057	500000000	6.9	15	0.604	144
N:GEXP:SIGLEC15:chr18:43405545:43422521:+:284266	SIGLEC15	GEXP	18	43405545	43422521	N:GEXP:SRMS:chr20:62172163:62178857:-:6725	SRMS	GEXP	20	62172163	62178857	500000000	6.9	15	0.605	144
N:GEXP:ERP27:chr12:15066976:15091463:-:121506	ERP27	GEXP	12	15066976	15091463	N:GEXP:SIGLEC15:chr18:43405545:43422521:+:284266	SIGLEC15	GEXP	18	43405545	43422521	500000000	6.9	15	0.604	144
N:GEXP:SIGLEC15:chr18:43405545:43422521:+:284266	SIGLEC15	GEXP	18	43405545	43422521	N:METH:MSMB:chr10:51549260:::cg17030820	MSMB cg17030820	METH	10	51549260		500000000	6.3	14.8	-0.605	142
N:GEXP:LYPD6B:chr2:149894981:150071772:+:130576	LYPD6B	GEXP	2	149894981	150071772	N:GEXP:SIGLEC15:chr18:43405545:43422521:+:284266	SIGLEC15	GEXP	18	43405545	43422521	500000000	6.8	14.8	0.602	144
N:GEXP:SAMD13:chr1:84764049:84816481:+:148418	SAMD13	GEXP	1	84764049	84816481	N:GEXP:SIGLEC15:chr18:43405545:43422521:+:284266	SIGLEC15	GEXP	18	43405545	43422521	500000000	6.7	14.8	0.601	144
N:GEXP:OGFRL1:chr6:71998477:72012230:+:79627	OGFRL1	GEXP	6	71998477	72012230	N:GEXP:SIGLEC15:chr18:43405545:43422521:+:284266	SIGLEC15	GEXP	18	43405545	43422521	500000000	6.7	14.8	-0.601	144
N:GEXP:MMP15:chr16:58059282:58080804:+:4324	MMP15	GEXP	16	58059282	58080804	N:GEXP:SIGLEC15:chr18:43405545:43422521:+:284266	SIGLEC15	GEXP	18	43405545	43422521	500000000	6.8	14.8	0.602	144
N:GEXP:SIGLEC15:chr18:43405545:43422521:+:284266	SIGLEC15	GEXP	18	43405545	43422521	N:GEXP:ZNF506:chr19:19896651:19932560:-:440515	ZNF506	GEXP	19	19896651	19932560	500000000	6.7	14.7	0.6	144
N:GEXP:SCCPDH:chr1:246887378:246931440:+:51097	SCCPDH	GEXP	1	246887378	246931440	N:GEXP:SIGLEC15:chr18:43405545:43422521:+:284266	SIGLEC15	GEXP	18	43405545	43422521	500000000	6.6	14.7	0.599	144
N:GEXP:ASCC2:chr22:30184597:30234293:-:84164	ASCC2	GEXP	22	30184597	30234293	N:GEXP:SIGLEC15:chr18:43405545:43422521:+:284266	SIGLEC15	GEXP	18	43405545	43422521	500000000	6.6	14.7	0.6	144
N:GEXP:SIGLEC15:chr18:43405545:43422521:+:284266	SIGLEC15	GEXP	18	43405545	43422521	N:GEXP:SRC:chr20:35973088:36033821:+:6714	SRC	GEXP	20	35973088	36033821	500000000	6.6	14.6	0.599	144
N:GEXP:SIGLEC15:chr18:43405545:43422521:+:284266	SIGLEC15	GEXP	18	43405545	43422521	N:METH:CHFR:chr12:133435770:::cg21432513	CHFR cg21432513	METH	12	133435770		500000000	6.1	14.5	-0.6	142
N:GEXP:SIGLEC15:chr18:43405545:43422521:+:284266	SIGLEC15	GEXP	18	43405545	43422521	N:GEXP:SLC9A2:chr2:103236166:103327809:+:6549	SLC9A2	GEXP	2	103236166	103327809	500000000	6.4	14.5	0.596	144
N:GEXP:FUCA1:chr1:24171572:24194859:-:2517	FUCA1	GEXP	1	24171572	24194859	N:GEXP:SIGLEC15:chr18:43405545:43422521:+:284266	SIGLEC15	GEXP	18	43405545	43422521	500000000	6.4	14.5	0.597	144
N:GEXP:INA:chr10:105036920:105050108:+:9118	INA	GEXP	10	105036920	105050108	N:GEXP:SIGLEC15:chr18:43405545:43422521:+:284266	SIGLEC15	GEXP	18	43405545	43422521	500000000	6.5	14.5	0.597	144
N:GEXP:SAV1:chr14:51100360:51135023:-:60485	SAV1	GEXP	14	51100360	51135023	N:GEXP:SIGLEC15:chr18:43405545:43422521:+:284266	SIGLEC15	GEXP	18	43405545	43422521	500000000	6.5	14.5	-0.597	144
N:GEXP:NEIL1:chr15:75639331:75647588:+:79661	NEIL1	GEXP	15	75639331	75647588	N:GEXP:SIGLEC15:chr18:43405545:43422521:+:284266	SIGLEC15	GEXP	18	43405545	43422521	500000000	6.4	14.5	0.596	144
N:GEXP:SIGLEC15:chr18:43405545:43422521:+:284266	SIGLEC15	GEXP	18	43405545	43422521	N:METH:CDH26:chr20:58533443:::cg20895028	CDH26 cg20895028	METH	20	58533443		500000000	5.9	14.4	-0.598	142
N:GEXP:SIGLEC15:chr18:43405545:43422521:+:284266	SIGLEC15	GEXP	18	43405545	43422521	N:GEXP:TMEM184A:chr7:1581871:1596066:-:202915	TMEM184A	GEXP	7	1581871	1596066	500000000	6.4	14.4	0.595	144
N:GEXP:MSX2:chr5:174151575:174157902:+:4488	MSX2	GEXP	5	174151575	174157902	N:GEXP:SIGLEC15:chr18:43405545:43422521:+:284266	SIGLEC15	GEXP	18	43405545	43422521	500000000	6.3	14.4	0.594	144
N:GEXP:NIN:chr14:51186481:51297839:-:51199	NIN	GEXP	14	51186481	51297839	N:GEXP:SIGLEC15:chr18:43405545:43422521:+:284266	SIGLEC15	GEXP	18	43405545	43422521	500000000	6.3	14.4	-0.595	144
N:GEXP:SIGLEC15:chr18:43405545:43422521:+:284266	SIGLEC15	GEXP	18	43405545	43422521	N:GEXP:SPAG4:chr20:34203809:34208965:+:6676	SPAG4	GEXP	20	34203809	34208965	500000000	6.2	14.3	0.592	144
N:GEXP:SIGLEC15:chr18:43405545:43422521:+:284266	SIGLEC15	GEXP	18	43405545	43422521	N:METH:SRI:chr7:87855714:::cg02399455	SRI cg02399455	METH	7	87855714		500000000	5.9	14.3	-0.597	142
N:GEXP:SIGLEC15:chr18:43405545:43422521:+:284266	SIGLEC15	GEXP	18	43405545	43422521	N:GEXP:ZNF799:chr19:12490003:12512088:-:90576	ZNF799	GEXP	19	12490003	12512088	500000000	6.2	14.3	0.593	144
N:GEXP:SIGLEC15:chr18:43405545:43422521:+:284266	SIGLEC15	GEXP	18	43405545	43422521	N:GEXP:THEM6:chr8:143808621:143818350:+:51337	THEM6	GEXP	8	143808621	143818350	500000000	6.2	14.3	0.593	144
N:GEXP:LGALS4:chr19:39292311:39303740:-:3960	LGALS4	GEXP	19	39292311	39303740	N:GEXP:SIGLEC15:chr18:43405545:43422521:+:284266	SIGLEC15	GEXP	18	43405545	43422521	500000000	6.2	14.3	0.593	144
N:GEXP:FOXH1:chr8:145699115:145701718:-:8928	FOXH1	GEXP	8	145699115	145701718	N:GEXP:SIGLEC15:chr18:43405545:43422521:+:284266	SIGLEC15	GEXP	18	43405545	43422521	500000000	6.2	14.3	0.592	144
N:GEXP:DEGS2:chr14:100612753:100626012:-:123099	DEGS2	GEXP	14	100612753	100626012	N:GEXP:SIGLEC15:chr18:43405545:43422521:+:284266	SIGLEC15	GEXP	18	43405545	43422521	500000000	6.2	14.3	0.592	144
N:GEXP:SIGLEC15:chr18:43405545:43422521:+:284266	SIGLEC15	GEXP	18	43405545	43422521	N:METH:MIR563:chr3:15915216:::cg23023604	MIR563 cg23023604	METH	3	15915216		500000000	5.7	14.2	-0.595	142
N:GEXP:SIGLEC15:chr18:43405545:43422521:+:284266	SIGLEC15	GEXP	18	43405545	43422521	N:GEXP:SLC39A14:chr8:22224762:22291640:+:23516	SLC39A14	GEXP	8	22224762	22291640	500000000	6.1	14.2	-0.59	144
N:GEXP:SIGLEC15:chr18:43405545:43422521:+:284266	SIGLEC15	GEXP	18	43405545	43422521	N:METH:REG4:chr1:120354159:::cg00808492	REG4 cg00808492	METH	1	120354159		500000000	5.7	14.2	-0.594	142
N:GEXP:IYD:chr6:150690028:150725765:+:389434	IYD	GEXP	6	150690028	150725765	N:GEXP:SIGLEC15:chr18:43405545:43422521:+:284266	SIGLEC15	GEXP	18	43405545	43422521	500000000	6.1	14.2	0.59	144
N:GEXP:BHMT:chr5:78407604:78428113:+:635	BHMT	GEXP	5	78407604	78428113	N:GEXP:SIGLEC15:chr18:43405545:43422521:+:284266	SIGLEC15	GEXP	18	43405545	43422521	500000000	6.1	14.2	0.591	144
N:GEXP:FUK:chr16:70488498:70514177:+:197258	FUK	GEXP	16	70488498	70514177	N:GEXP:SIGLEC15:chr18:43405545:43422521:+:284266	SIGLEC15	GEXP	18	43405545	43422521	500000000	6.2	14.2	0.592	144
N:GEXP:HS3ST5:chr6:114376750:114663540:-:222537	HS3ST5	GEXP	6	114376750	114663540	N:GEXP:SIGLEC15:chr18:43405545:43422521:+:284266	SIGLEC15	GEXP	18	43405545	43422521	500000000	6.1	14.2	0.591	144
N:GEXP:CASP9:chr1:15817324:15851285:-:842	CASP9	GEXP	1	15817324	15851285	N:GEXP:SIGLEC15:chr18:43405545:43422521:+:284266	SIGLEC15	GEXP	18	43405545	43422521	500000000	6.1	14.2	0.591	144
N:GEXP:EHBP1:chr2:62900986:63273621:+:23301	EHBP1	GEXP	2	62900986	63273621	N:GEXP:SIGLEC15:chr18:43405545:43422521:+:284266	SIGLEC15	GEXP	18	43405545	43422521	500000000	6.1	14.2	-0.591	144
N:GEXP:CCL15:chr17:34310692:34329084:-:6359	CCL15	GEXP	17	34310692	34329084	N:GEXP:SIGLEC15:chr18:43405545:43422521:+:284266	SIGLEC15	GEXP	18	43405545	43422521	500000000	6.2	14.2	0.592	144
N:GEXP:SIGLEC15:chr18:43405545:43422521:+:284266	SIGLEC15	GEXP	18	43405545	43422521	N:MIRN:HSA-MIR-29C:chr1:207975197:207975284:+:MIMAT0004673	HSA-MIR-29C	MIRN	1	207975197	207975284	500000000	6.5	14.1	0.589	144
N:GEXP:SIGLEC15:chr18:43405545:43422521:+:284266	SIGLEC15	GEXP	18	43405545	43422521	N:METH:CDH26:chr20:58533495:::cg24607535	CDH26 cg24607535	METH	20	58533495		500000000	5.7	14.1	-0.593	142
N:GEXP:SIGLEC15:chr18:43405545:43422521:+:284266	SIGLEC15	GEXP	18	43405545	43422521	N:METH:ACRV1:chr11:125550744:::cg00066153	ACRV1 cg00066153	METH	11	125550744		500000000	5.6	14.1	-0.592	142
N:GEXP:IFT27:chr22:37154246:37172172:-:11020	IFT27	GEXP	22	37154246	37172172	N:GEXP:SIGLEC15:chr18:43405545:43422521:+:284266	SIGLEC15	GEXP	18	43405545	43422521	500000000	6.1	14.1	0.59	144
N:GEXP:SIGLEC15:chr18:43405545:43422521:+:284266	SIGLEC15	GEXP	18	43405545	43422521	N:GEXP:TBX2:chr17:59477257:59486827:+:6909	TBX2	GEXP	17	59477257	59486827	500000000	6	14	0.588	144
N:GEXP:SAMD10:chr20:62605466:62611362:-:140700	SAMD10	GEXP	20	62605466	62611362	N:GEXP:SIGLEC15:chr18:43405545:43422521:+:284266	SIGLEC15	GEXP	18	43405545	43422521	500000000	5.9	14	0.587	144
N:GEXP:PM20D1:chr1:205797150:205819276:-:148811	PM20D1	GEXP	1	205797150	205819276	N:GEXP:SIGLEC15:chr18:43405545:43422521:+:284266	SIGLEC15	GEXP	18	43405545	43422521	500000000	5.9	14	0.587	144
N:GEXP:IL9R:chrX:155227246:155240482:+:3581	IL9R	GEXP	X	155227246	155240482	N:GEXP:SIGLEC15:chr18:43405545:43422521:+:284266	SIGLEC15	GEXP	18	43405545	43422521	500000000	5.9	14	0.587	144
N:GEXP:CCDC64B:chr16:3077868:3085542:-:146439	CCDC64B	GEXP	16	3077868	3085542	N:GEXP:SIGLEC15:chr18:43405545:43422521:+:284266	SIGLEC15	GEXP	18	43405545	43422521	500000000	5.9	14	0.588	144
N:GEXP:SIGLEC15:chr18:43405545:43422521:+:284266	SIGLEC15	GEXP	18	43405545	43422521	N:METH:TFF1:chr21:43786699:::cg02643667	TFF1 cg02643667	METH	21	43786699		500000000	5.4	13.9	-0.589	142
N:GEXP:ME1:chr6:83920110:84140938:-:4199	ME1	GEXP	6	83920110	84140938	N:GEXP:SIGLEC15:chr18:43405545:43422521:+:284266	SIGLEC15	GEXP	18	43405545	43422521	500000000	5.8	13.9	-0.585	144
Table3.BRCA
id_a	pretty_label_a	datatype_a	chr_a	start_a	end_a	id_b	pretty_label_b	datatype_b	chr_b	start_b	end_b	link_distance	adj_logged_pvalue	logged_pvalue	correlation	num_nonna
N:GEXP:SIGLEC15:chr18:43405545:43422521:+:284266	SIGLEC15	GEXP	18	43405545	43422521	N:SAMP:PAM50_lumA:::::	PAM50 lumA	SAMP				500000000	27.3	33	0.426	728
N:GEXP:SIGLEC15:chr18:43405545:43422521:+:284266	SIGLEC15	GEXP	18	43405545	43422521	N:MIRN:HSA-MIR-17:chr13:92002859:92002942:+:	HSA-MIR-17	MIRN	13	92002859	92002942	500000000	25.7	32.6	-0.4	824
N:GEXP:SIGLEC15:chr18:43405545:43422521:+:284266	SIGLEC15	GEXP	18	43405545	43422521	N:MIRN:HSA-MIR-18A:chr13:92003005:92003075:+:	HSA-MIR-18A	MIRN	13	92003005	92003075	500000000	23.4	30.3	-0.387	824
N:GEXP:SIGLEC15:chr18:43405545:43422521:+:284266	SIGLEC15	GEXP	18	43405545	43422521	N:SAMP:Prolif_Score:::::	Prolif Score	SAMP				500000000	23.8	29.5	-0.404	728
N:GEXP:SIGLEC15:chr18:43405545:43422521:+:284266	SIGLEC15	GEXP	18	43405545	43422521	N:MIRN:HSA-MIR-3200:chr22:31127544:31127628:+:	HSA-MIR-3200	MIRN	22	31127544	31127628	500000000	21.9	28.8	-0.377	824
N:GEXP:SIGLEC15:chr18:43405545:43422521:+:284266	SIGLEC15	GEXP	18	43405545	43422521	N:SAMP:ROR_S:::::	ROR S	SAMP				500000000	22.3	28	-0.394	728
N:GEXP:SIGLEC15:chr18:43405545:43422521:+:284266	SIGLEC15	GEXP	18	43405545	43422521	N:SAMP:ROR_P:::::	ROR P	SAMP				500000000	21.8	27.5	-0.39	728
N:GEXP:SIGLEC15:chr18:43405545:43422521:+:284266	SIGLEC15	GEXP	18	43405545	43422521	C:SAMP:PAM50_call:::::	PAM50 call	SAMP				500000000	21.4	27.1		728
N:GEXP:SIGLEC15:chr18:43405545:43422521:+:284266	SIGLEC15	GEXP	18	43405545	43422521	C:SAMP:miRseq_CC_3:::::	miRseq_CC_3	SAMP				500000000	21.3	27		812
N:GEXP:SIGLEC15:chr18:43405545:43422521:+:284266	SIGLEC15	GEXP	18	43405545	43422521	N:MIRN:HSA-MIR-19A:chr13:92003145:92003226:+:	HSA-MIR-19A	MIRN	13	92003145	92003226	500000000	19.5	26.5	-0.362	824
N:GEXP:SIGLEC15:chr18:43405545:43422521:+:284266	SIGLEC15	GEXP	18	43405545	43422521	B:SAMP:I(BASAL,LUMA|PAM50_call):::::	PAM50_call BASAL vs LUMA	SAMP				500000000	19.3	26.1		482
N:GEXP:SIGLEC15:chr18:43405545:43422521:+:284266	SIGLEC15	GEXP	18	43405545	43422521	N:MIRN:HSA-MIR-1301:chr2:25551509:25551590:+:	HSA-MIR-1301	MIRN	2	25551509	25551590	500000000	18.6	25.5	-0.355	824
N:GEXP:SIGLEC15:chr18:43405545:43422521:+:284266	SIGLEC15	GEXP	18	43405545	43422521	N:MIRN:HSA-MIR-20A:chr13:92003319:92003389:+:	HSA-MIR-20A	MIRN	13	92003319	92003389	500000000	18.4	25.4	-0.355	824
N:GEXP:SIGLEC15:chr18:43405545:43422521:+:284266	SIGLEC15	GEXP	18	43405545	43422521	B:SAMP:I(C2|miRseq_CC_3):::::	miRseq_CC_3 C2	SAMP				500000000	18.4	25.2		812
N:GEXP:SIGLEC15:chr18:43405545:43422521:+:284266	SIGLEC15	GEXP	18	43405545	43422521	C:SAMP:mRNAseq_CNMF_3:::::	mRNAseq_CNMF_3	SAMP				500000000	19.1	24.9		841
N:GEXP:SIGLEC15:chr18:43405545:43422521:+:284266	SIGLEC15	GEXP	18	43405545	43422521	B:SAMP:I(C1,C2|miRseq_CC_3):::::	miRseq_CC_3 C1 vs C2	SAMP				500000000	17.6	24.5		548
N:GEXP:SIGLEC15:chr18:43405545:43422521:+:284266	SIGLEC15	GEXP	18	43405545	43422521	B:SAMP:I(BASAL|PAM50_call):::::	PAM50_call BASAL	SAMP				500000000	16.5	23.3		728
N:GEXP:SIGLEC15:chr18:43405545:43422521:+:284266	SIGLEC15	GEXP	18	43405545	43422521	N:MIRN:HSA-MIR-1306:chr22:20073581:20073665:+:	HSA-MIR-1306	MIRN	22	20073581	20073665	500000000	16	23	-0.337	824
N:GEXP:SIGLEC15:chr18:43405545:43422521:+:284266	SIGLEC15	GEXP	18	43405545	43422521	C:SAMP:ROR_S_Group:::::	ROR S Group	SAMP				500000000	17.3	23		728
N:GEXP:SIGLEC15:chr18:43405545:43422521:+:284266	SIGLEC15	GEXP	18	43405545	43422521	B:SAMP:I(C1,C2|mRNAseq_CNMF_3):::::	mRNAseq_CNMF_3 C1 vs C2	SAMP				500000000	16	22.9		397
N:GEXP:SIGLEC15:chr18:43405545:43422521:+:284266	SIGLEC15	GEXP	18	43405545	43422521	N:MIRN:HSA-MIR-301B:chr22:22007270:22007347:+:	HSA-MIR-301B	MIRN	22	22007270	22007347	500000000	15.7	22.7	-0.336	824
N:GEXP:SIGLEC15:chr18:43405545:43422521:+:284266	SIGLEC15	GEXP	18	43405545	43422521	B:SAMP:I(A_HIGH,C_LOW|ROR_S_Group):::::	ROR_S_Group A_HIGH vs C_LOW	SAMP				500000000	15.5	22.4		460
N:GEXP:SIGLEC15:chr18:43405545:43422521:+:284266	SIGLEC15	GEXP	18	43405545	43422521	N:MIRN:HSA-MIR-671:chr7:150935507:150935624:+:	HSA-MIR-671	MIRN	7	150935507	150935624	500000000	15.3	22.2	-0.332	824
N:GEXP:SIGLEC15:chr18:43405545:43422521:+:284266	SIGLEC15	GEXP	18	43405545	43422521	N:MIRN:HSA-MIR-130B:chr22:22007593:22007674:+:	HSA-MIR-130B	MIRN	22	22007593	22007674	500000000	15.2	22.2	-0.332	824
N:GEXP:SIGLEC15:chr18:43405545:43422521:+:284266	SIGLEC15	GEXP	18	43405545	43422521	N:MIRN:HSA-MIR-93:chr7:99691391:99691470:+:	HSA-MIR-93	MIRN	7	99691391	99691470	500000000	15.2	22.1	-0.331	824
N:GEXP:SIGLEC15:chr18:43405545:43422521:+:284266	SIGLEC15	GEXP	18	43405545	43422521	N:MIRN:HSA-MIR-197:chr1:110141515:110141589:+:	HSA-MIR-197	MIRN	1	110141515	110141589	500000000	14.4	21.3	-0.325	824
N:GEXP:SIGLEC15:chr18:43405545:43422521:+:284266	SIGLEC15	GEXP	18	43405545	43422521	N:MIRN:HSA-MIR-590:chr7:73605528:73605624:+:	HSA-MIR-590	MIRN	7	73605528	73605624	500000000	14.2	21.2	-0.324	824
N:GEXP:SIGLEC15:chr18:43405545:43422521:+:284266	SIGLEC15	GEXP	18	43405545	43422521	N:MIRN:HSA-MIR-188:chrX:49768109:49768194:+:	HSA-MIR-188	MIRN	X	49768109	49768194	500000000	14.2	21.2	-0.324	824
N:GEXP:SIGLEC15:chr18:43405545:43422521:+:284266	SIGLEC15	GEXP	18	43405545	43422521	B:SAMP:I(A_HIGH,C_LOW|ROR_P_Group):::::	ROR_P_Group A_HIGH vs C_LOW	SAMP				500000000	14.2	21.1		329
N:GEXP:SIGLEC15:chr18:43405545:43422521:+:284266	SIGLEC15	GEXP	18	43405545	43422521	C:SAMP:mRNA_CNMF_8:::::	mRNA_CNMF_8	SAMP				500000000	15.3	21		514
N:GEXP:SIGLEC15:chr18:43405545:43422521:+:284266	SIGLEC15	GEXP	18	43405545	43422521	C:SAMP:miRseq_CNMF_3:::::	miRseq_CNMF_3	SAMP				500000000	15.3	21		812
N:GEXP:SIGLEC15:chr18:43405545:43422521:+:284266	SIGLEC15	GEXP	18	43405545	43422521	B:SAMP:I(C1|mRNAseq_CNMF_3):::::	mRNAseq_CNMF_3 C1	SAMP				500000000	14.1	20.9		841
N:GEXP:SIGLEC15:chr18:43405545:43422521:+:284266	SIGLEC15	GEXP	18	43405545	43422521	N:MIRN:HSA-MIR-106B:chr7:99691616:99691697:+:	HSA-MIR-106B	MIRN	7	99691616	99691697	500000000	13.8	20.8	-0.321	824
N:GEXP:SIGLEC15:chr18:43405545:43422521:+:284266	SIGLEC15	GEXP	18	43405545	43422521	C:SAMP:ROR_P_Group:::::	ROR P Group	SAMP				500000000	15.1	20.8		728
N:GEXP:SIGLEC15:chr18:43405545:43422521:+:284266	SIGLEC15	GEXP	18	43405545	43422521	C:SAMP:Meth_k5:::::	Meth k5	SAMP				500000000	14.9	20.6		780
C:CLIN:meth_Clusters:::::	Meth Clusters	CLIN				N:GEXP:SIGLEC15:chr18:43405545:43422521:+:284266	SIGLEC15	GEXP	18	43405545	43422521	500000000	14.6	20.6		780
N:GEXP:SIGLEC15:chr18:43405545:43422521:+:284266	SIGLEC15	GEXP	18	43405545	43422521	N:MIRN:HSA-MIR-301A:chr17:57228497:57228582:+:	HSA-MIR-301A	MIRN	17	57228497	57228582	500000000	13.4	20.4	-0.318	824
N:GEXP:SIGLEC15:chr18:43405545:43422521:+:284266	SIGLEC15	GEXP	18	43405545	43422521	N:MIRN:HSA-MIR-103A-2:chr20:3898141:3898218:+:	HSA-MIR-103A-2	MIRN	20	3898141	3898218	500000000	13.5	20.4	-0.318	824
N:GEXP:SIGLEC15:chr18:43405545:43422521:+:284266	SIGLEC15	GEXP	18	43405545	43422521	N:MIRN:HSA-MIR-19B-1:chr13:92003446:92003532:+:	HSA-MIR-19B-1	MIRN	13	92003446	92003532	500000000	13.4	20.3	-0.318	824
C:CLIN:PAM50_mRNA:::::	PAM50 mRNA	CLIN				N:GEXP:SIGLEC15:chr18:43405545:43422521:+:284266	SIGLEC15	GEXP	18	43405545	43422521	500000000	14.4	20.3		508
N:GEXP:SIGLEC15:chr18:43405545:43422521:+:284266	SIGLEC15	GEXP	18	43405545	43422521	N:MIRN:HSA-MIR-877:chr6:30552109:30552194:+:	HSA-MIR-877	MIRN	6	30552109	30552194	500000000	13.3	20.2	-0.317	824
N:GEXP:SIGLEC15:chr18:43405545:43422521:+:284266	SIGLEC15	GEXP	18	43405545	43422521	C:SAMP:mRNAseq_CC_3:::::	mRNAseq_CC_3	SAMP				500000000	14.4	20.1		841
N:GEXP:SIGLEC15:chr18:43405545:43422521:+:284266	SIGLEC15	GEXP	18	43405545	43422521	N:MIRN:HSA-MIR-33A:chr22:42296948:42297016:+:	HSA-MIR-33A	MIRN	22	42296948	42297016	500000000	12.9	19.9	-0.314	824
N:GEXP:SIGLEC15:chr18:43405545:43422521:+:284266	SIGLEC15	GEXP	18	43405545	43422521	N:MIRN:HSA-MIR-19B-2:chrX:133303701:133303796:+:	HSA-MIR-19B-2	MIRN	X	133303701	133303796	500000000	12.7	19.7	-0.313	824
N:GEXP:SIGLEC15:chr18:43405545:43422521:+:284266	SIGLEC15	GEXP	18	43405545	43422521	B:SAMP:I(C1,C2|mRNAseq_CC_3):::::	mRNAseq_CC_3 C1 vs C2	SAMP				500000000	12.9	19.7		420
N:GEXP:SIGLEC15:chr18:43405545:43422521:+:284266	SIGLEC15	GEXP	18	43405545	43422521	B:SAMP:I(C1,C2|miRseq_CNMF_3):::::	miRseq_CNMF_3 C1 vs C2	SAMP				500000000	12.7	19.5		415
C:CLIN:SigClust_Intrinsic_mRNA:::::	SigClust Intrinsic mRNA	CLIN				N:GEXP:SIGLEC15:chr18:43405545:43422521:+:284266	SIGLEC15	GEXP	18	43405545	43422521	500000000	13.5	19.5		508
N:GEXP:SIGLEC15:chr18:43405545:43422521:+:284266	SIGLEC15	GEXP	18	43405545	43422521	C:SAMP:cnvr_CNMF_5:::::	cnvr_CNMF_5	SAMP				500000000	13.7	19.4		824
N:GEXP:SIGLEC15:chr18:43405545:43422521:+:284266	SIGLEC15	GEXP	18	43405545	43422521	B:SAMP:I(C1|mRNAseq_CC_3):::::	mRNAseq_CC_3 C1	SAMP				500000000	12.4	19.3		841
B:CLIN:I(BASAL-LIKE,LUMINAL_A|PAM50_mRNA):::::	PAM50_mRNA BASAL-LIKE vs LUMINAL_A	CLIN				N:GEXP:SIGLEC15:chr18:43405545:43422521:+:284266	SIGLEC15	GEXP	18	43405545	43422521	500000000	12.7	19.3		322
N:GEXP:SIGLEC15:chr18:43405545:43422521:+:284266	SIGLEC15	GEXP	18	43405545	43422521	B:SAMP:I(C1|miRseq_CNMF_3):::::	miRseq_CNMF_3 C1	SAMP				500000000	12.2	19.1		812
N:GEXP:SIGLEC15:chr18:43405545:43422521:+:284266	SIGLEC15	GEXP	18	43405545	43422521	N:MIRN:HSA-MIR-532:chrX:49767754:49767844:+:	HSA-MIR-532	MIRN	X	49767754	49767844	500000000	12	19	-0.307	824
N:GEXP:SIGLEC15:chr18:43405545:43422521:+:284266	SIGLEC15	GEXP	18	43405545	43422521	N:MIRN:HSA-MIR-186:chr1:71533314:71533399:+:	HSA-MIR-186	MIRN	1	71533314	71533399	500000000	11.9	18.8	-0.305	824
N:GEXP:SIGLEC15:chr18:43405545:43422521:+:284266	SIGLEC15	GEXP	18	43405545	43422521	B:SAMP:I(C2,C4|cnvr_CNMF_5):::::	cnvr_CNMF_5 C2 vs C4	SAMP				500000000	11.9	18.8		496
N:GEXP:SIGLEC15:chr18:43405545:43422521:+:284266	SIGLEC15	GEXP	18	43405545	43422521	B:SAMP:I(C1,C5|Meth_k5):::::	Meth_k5 C1 vs C5	SAMP				500000000	11.9	18.7		274
B:CLIN:I(C1,C5|meth_Clusters):::::	meth_Clusters C1 vs C5	CLIN				N:GEXP:SIGLEC15:chr18:43405545:43422521:+:284266	SIGLEC15	GEXP	18	43405545	43422521	500000000	12.1	18.7		274
N:GEXP:SIGLEC15:chr18:43405545:43422521:+:284266	SIGLEC15	GEXP	18	43405545	43422521	N:MIRN:HSA-MIR-210:chr11:568089:568198:+:	HSA-MIR-210	MIRN	11	568089	568198	500000000	11.7	18.6	-0.304	824
N:GEXP:SIGLEC15:chr18:43405545:43422521:+:284266	SIGLEC15	GEXP	18	43405545	43422521	C:SAMP:meth_CNMF_6:::::	meth_CNMF_6	SAMP				500000000	12.8	18.5		536
N:GEXP:SIGLEC15:chr18:43405545:43422521:+:284266	SIGLEC15	GEXP	18	43405545	43422521	C:SAMP:subtype_WU:::::	Subtype WU	SAMP				500000000	12.8	18.5		487
N:GEXP:SIGLEC15:chr18:43405545:43422521:+:284266	SIGLEC15	GEXP	18	43405545	43422521	B:SAMP:I(LUMA|PAM50_call):::::	PAM50_call LUMA	SAMP				500000000	11.5	18.3		728
N:GEXP:SIGLEC15:chr18:43405545:43422521:+:284266	SIGLEC15	GEXP	18	43405545	43422521	B:SAMP:I(C1|mRNA_CNMF_8):::::	mRNA_CNMF_8 C1	SAMP				500000000	11.2	18.1		514
N:GEXP:SIGLEC15:chr18:43405545:43422521:+:284266	SIGLEC15	GEXP	18	43405545	43422521	N:MIRN:HSA-MIR-92A-2:chrX:133303568:133303642:+:	HSA-MIR-92A-2	MIRN	X	133303568	133303642	500000000	11	18	-0.298	824
N:GEXP:SIGLEC15:chr18:43405545:43422521:+:284266	SIGLEC15	GEXP	18	43405545	43422521	B:SAMP:I(A_HIGH|ROR_S_Group):::::	ROR_S_Group A_HIGH	SAMP				500000000	11.1	18		728
N:GEXP:SIGLEC15:chr18:43405545:43422521:+:284266	SIGLEC15	GEXP	18	43405545	43422521	B:SAMP:I(C5|Meth_k5):::::	Meth_k5 C5	SAMP				500000000	11	17.9		780
B:CLIN:I(C5|meth_Clusters):::::	meth_Clusters C5	CLIN				N:GEXP:SIGLEC15:chr18:43405545:43422521:+:284266	SIGLEC15	GEXP	18	43405545	43422521	500000000	11.3	17.9		780
N:GEXP:SIGLEC15:chr18:43405545:43422521:+:284266	SIGLEC15	GEXP	18	43405545	43422521	N:MIRN:HSA-MIR-16-2:chr3:160122533:160122613:+:	HSA-MIR-16-2	MIRN	3	160122533	160122613	500000000	10.6	17.6	-0.295	824
N:GEXP:SIGLEC15:chr18:43405545:43422521:+:284266	SIGLEC15	GEXP	18	43405545	43422521	N:MIRN:HSA-MIR-505:chrX:139006307:139006390:+:	HSA-MIR-505	MIRN	X	139006307	139006390	500000000	10.6	17.6	-0.295	824
N:GEXP:SIGLEC15:chr18:43405545:43422521:+:284266	SIGLEC15	GEXP	18	43405545	43422521	B:SAMP:I(C1,C7|mRNA_CNMF_8):::::	mRNA_CNMF_8 C1 vs C7	SAMP				500000000	10.7	17.6		204
N:GEXP:SIGLEC15:chr18:43405545:43422521:+:284266	SIGLEC15	GEXP	18	43405545	43422521	B:SAMP:I(C_LOW|ROR_S_Group):::::	ROR_S_Group C_LOW	SAMP				500000000	10.5	17.3		728
N:GEXP:SIGLEC15:chr18:43405545:43422521:+:284266	SIGLEC15	GEXP	18	43405545	43422521	B:SAMP:I(BASAL,LUMA|subtype_WU):::::	subtype_WU BASAL vs LUMA	SAMP				500000000	10.5	17.3		310
N:GEXP:SIGLEC15:chr18:43405545:43422521:+:284266	SIGLEC15	GEXP	18	43405545	43422521	N:RPPA:CCNE1:chr19:30302901:30315215:+:Cyclin_E1-M-V	CCNE1	RPPA	19	30302901	30315215	500000000	10.6	17	-0.41	395
N:GEXP:SIGLEC15:chr18:43405545:43422521:+:284266	SIGLEC15	GEXP	18	43405545	43422521	N:SAMP:Pam50_basal:::::	Pam50 basal	SAMP				500000000	11.3	17	-0.308	728
B:CLIN:I(BASAL-LIKE|PAM50_mRNA):::::	PAM50_mRNA BASAL-LIKE	CLIN				N:GEXP:SIGLEC15:chr18:43405545:43422521:+:284266	SIGLEC15	GEXP	18	43405545	43422521	500000000	10.4	17		508
N:GEXP:SIGLEC15:chr18:43405545:43422521:+:284266	SIGLEC15	GEXP	18	43405545	43422521	N:MIRN:HSA-MIR-501:chrX:49774330:49774413:+:	HSA-MIR-501	MIRN	X	49774330	49774413	500000000	9.9	16.8	-0.288	824
N:GEXP:SIGLEC15:chr18:43405545:43422521:+:284266	SIGLEC15	GEXP	18	43405545	43422521	N:MIRN:HSA-MIR-1307:chr10:105154010:105154158:+:	HSA-MIR-1307	MIRN	10	105154010	105154158	500000000	9.8	16.7	-0.287	824
N:GEXP:SIGLEC15:chr18:43405545:43422521:+:284266	SIGLEC15	GEXP	18	43405545	43422521	N:MIRN:HSA-MIR-9-2:chr5:87962671:87962757:+:	HSA-MIR-9-2	MIRN	5	87962671	87962757	500000000	9.7	16.6	-0.287	824
N:GEXP:SIGLEC15:chr18:43405545:43422521:+:284266	SIGLEC15	GEXP	18	43405545	43422521	N:MIRN:HSA-MIR-9-1:chr1:156390133:156390221:+:	HSA-MIR-9-1	MIRN	1	156390133	156390221	500000000	9.4	16.4	-0.284	824
N:GEXP:SIGLEC15:chr18:43405545:43422521:+:284266	SIGLEC15	GEXP	18	43405545	43422521	B:SAMP:I(C2,C6|meth_CNMF_6):::::	meth_CNMF_6 C2 vs C6	SAMP				500000000	9.4	16.3		227
N:GEXP:SIGLEC15:chr18:43405545:43422521:+:284266	SIGLEC15	GEXP	18	43405545	43422521	N:RPPA:CCNB1:chr5:68462837:68474070:+:Cyclin_B1-R-V	CCNB1	RPPA	5	68462837	68474070	500000000	9.8	16.2	-0.4	395
N:GEXP:SIGLEC15:chr18:43405545:43422521:+:284266	SIGLEC15	GEXP	18	43405545	43422521	N:RPPA:AR:chrX:66763874:66950461:+:AR-R-V	AR	RPPA	X	66763874	66950461	500000000	9.8	16.2	0.4	395
N:GEXP:SIGLEC15:chr18:43405545:43422521:+:284266	SIGLEC15	GEXP	18	43405545	43422521	B:SAMP:I(A_HIGH|ROR_P_Group):::::	ROR_P_Group A_HIGH	SAMP				500000000	9.3	16.2		728
N:GEXP:SIGLEC15:chr18:43405545:43422521:+:284266	SIGLEC15	GEXP	18	43405545	43422521	B:SAMP:I(C1|miRseq_CC_3):::::	miRseq_CC_3 C1	SAMP				500000000	9.4	16.2		812
N:GEXP:SIGLEC15:chr18:43405545:43422521:+:284266	SIGLEC15	GEXP	18	43405545	43422521	B:SAMP:I(C4|cnvr_CNMF_5):::::	cnvr_CNMF_5 C4	SAMP				500000000	9.2	16		824
N:GEXP:SIGLEC15:chr18:43405545:43422521:+:284266	SIGLEC15	GEXP	18	43405545	43422521	N:MIRN:HSA-MIR-362:chrX:49773572:49773636:+:	HSA-MIR-362	MIRN	X	49773572	49773636	500000000	8.9	15.9	-0.28	824
N:GEXP:SIGLEC15:chr18:43405545:43422521:+:284266	SIGLEC15	GEXP	18	43405545	43422521	N:RPPA:WWTR1:chr3:149235022:149421115:-:TAZ_pS89-R-C	WWTR1 (pS89)	RPPA	3	149235022	149421115	500000000	9.5	15.9	-0.397	395
N:GEXP:SIGLEC15:chr18:43405545:43422521:+:284266	SIGLEC15	GEXP	18	43405545	43422521	N:MIRN:HSA-MIR-769:chr19:46522190:46522307:+:	HSA-MIR-769	MIRN	19	46522190	46522307	500000000	8.8	15.8	-0.279	824
N:GEXP:SIGLEC15:chr18:43405545:43422521:+:284266	SIGLEC15	GEXP	18	43405545	43422521	N:MIRN:HSA-MIR-939:chr8:145619364:145619445:+:	HSA-MIR-939	MIRN	8	145619364	145619445	500000000	8.3	15.3	-0.274	824
N:GEXP:SIGLEC15:chr18:43405545:43422521:+:284266	SIGLEC15	GEXP	18	43405545	43422521	N:MIRN:HSA-MIR-500A:chrX:49773039:49773122:+:	HSA-MIR-500A	MIRN	X	49773039	49773122	500000000	8.3	15.3	-0.275	824
N:GEXP:SIGLEC15:chr18:43405545:43422521:+:284266	SIGLEC15	GEXP	18	43405545	43422521	N:MIRN:HSA-MIR-15B:chr3:160122376:160122473:+:	HSA-MIR-15B	MIRN	3	160122376	160122473	500000000	8.2	15.2	-0.273	824
N:GEXP:SIGLEC15:chr18:43405545:43422521:+:284266	SIGLEC15	GEXP	18	43405545	43422521	B:SAMP:I(NEGATIVE|breast_carcinoma_estrogen_receptor_status):::::	breast_carcinoma_estrogen_receptor_status NEGATIVE	SAMP				500000000	8.3	15.2		831
B:CLIN:I(NEGATIVE,POSITIVE|PR_Status):::::	PR_Status NEGATIVE vs POSITIVE	CLIN				N:GEXP:SIGLEC15:chr18:43405545:43422521:+:284266	SIGLEC15	GEXP	18	43405545	43422521	500000000	8.5	15.1		756
N:GEXP:SIGLEC15:chr18:43405545:43422521:+:284266	SIGLEC15	GEXP	18	43405545	43422521	N:MIRN:HSA-MIR-500B:chrX:49775280:49775358:+:	HSA-MIR-500B	MIRN	X	49775280	49775358	500000000	8.1	15	-0.272	824
N:GEXP:SIGLEC15:chr18:43405545:43422521:+:284266	SIGLEC15	GEXP	18	43405545	43422521	B:SAMP:I(C2|meth_CNMF_6):::::	meth_CNMF_6 C2	SAMP				500000000	8.1	15		536
N:GEXP:SIGLEC15:chr18:43405545:43422521:+:284266	SIGLEC15	GEXP	18	43405545	43422521	B:SAMP:I(NEGATIVE|breast_carcinoma_progesterone_receptor_status):::::	breast_carcinoma_progesterone_receptor_status NEGATIVE	SAMP				500000000	8.1	14.9		831
N:GEXP:SIGLEC15:chr18:43405545:43422521:+:284266	SIGLEC15	GEXP	18	43405545	43422521	B:SAMP:I(BASAL|subtype_WU):::::	subtype_WU BASAL	SAMP				500000000	8.1	14.9		487
N:GEXP:SIGLEC15:chr18:43405545:43422521:+:284266	SIGLEC15	GEXP	18	43405545	43422521	N:MIRN:HSA-MIR-937:chr8:144895127:144895212:+:	HSA-MIR-937	MIRN	8	144895127	144895212	500000000	7.8	14.8	-0.27	824
N:GEXP:SIGLEC15:chr18:43405545:43422521:+:284266	SIGLEC15	GEXP	18	43405545	43422521	N:MIRN:HSA-MIR-324:chr17:7126616:7126698:+:	HSA-MIR-324	MIRN	17	7126616	7126698	500000000	7.8	14.8	-0.27	824
N:GEXP:SIGLEC15:chr18:43405545:43422521:+:284266	SIGLEC15	GEXP	18	43405545	43422521	N:MIRN:HSA-MIR-135B:chr1:205417430:205417526:+:	HSA-MIR-135B	MIRN	1	205417430	205417526	500000000	7.8	14.7	-0.269	824
N:GEXP:SIGLEC15:chr18:43405545:43422521:+:284266	SIGLEC15	GEXP	18	43405545	43422521	N:SAMP:mRNAseq_CC_3_sv:::::	mRNAseq_CC_3_sv	SAMP				500000000	9	14.7	-0.266	841
N:GEXP:SIGLEC15:chr18:43405545:43422521:+:284266	SIGLEC15	GEXP	18	43405545	43422521	B:SAMP:I(C1,C2|mRNA_CC_3):::::	mRNA_CC_3 C1 vs C2	SAMP				500000000	7.9	14.7		250
N:GEXP:SIGLEC15:chr18:43405545:43422521:+:284266	SIGLEC15	GEXP	18	43405545	43422521	C:SAMP:mRNA_CC_3:::::	mRNA_CC_3	SAMP				500000000	8.9	14.6		514
N:GEXP:SIGLEC15:chr18:43405545:43422521:+:284266	SIGLEC15	GEXP	18	43405545	43422521	N:MIRN:HSA-MIR-185:chr22:20020662:20020743:+:	HSA-MIR-185	MIRN	22	20020662	20020743	500000000	7.6	14.5	-0.267	824
N:GEXP:SIGLEC15:chr18:43405545:43422521:+:284266	SIGLEC15	GEXP	18	43405545	43422521	B:SAMP:I(POSITIVE|breast_carcinoma_progesterone_receptor_status):::::	breast_carcinoma_progesterone_receptor_status POSITIVE	SAMP				500000000	7.5	14.4		831
N:GEXP:SIGLEC15:chr18:43405545:43422521:+:284266	SIGLEC15	GEXP	18	43405545	43422521	B:SAMP:I(C2,C5|Meth_k5):::::	Meth_k5 C2 vs C5	SAMP				500000000	7.6	14.4		306
B:CLIN:I(NEGATIVE|PR_Status):::::	PR_Status NEGATIVE	CLIN				N:GEXP:SIGLEC15:chr18:43405545:43422521:+:284266	SIGLEC15	GEXP	18	43405545	43422521	500000000	7.8	14.4		795
B:CLIN:I(POSITIVE|PR_Status):::::	PR_Status POSITIVE	CLIN				N:GEXP:SIGLEC15:chr18:43405545:43422521:+:284266	SIGLEC15	GEXP	18	43405545	43422521	500000000	7.9	14.4		795
B:CLIN:I(LUMINAL_A|PAM50_mRNA):::::	PAM50_mRNA LUMINAL_A	CLIN				N:GEXP:SIGLEC15:chr18:43405545:43422521:+:284266	SIGLEC15	GEXP	18	43405545	43422521	500000000	7.8	14.4		508
B:CLIN:I(C2,C5|meth_Clusters):::::	meth_Clusters C2 vs C5	CLIN				N:GEXP:SIGLEC15:chr18:43405545:43422521:+:284266	SIGLEC15	GEXP	18	43405545	43422521	500000000	7.8	14.4		306
N:GEXP:SIGLEC15:chr18:43405545:43422521:+:284266	SIGLEC15	GEXP	18	43405545	43422521	B:SAMP:I(POSITIVE|breast_carcinoma_estrogen_receptor_status):::::	breast_carcinoma_estrogen_receptor_status POSITIVE	SAMP				500000000	7.4	14.2		831
N:GEXP:SIGLEC15:chr18:43405545:43422521:+:284266	SIGLEC15	GEXP	18	43405545	43422521	B:SAMP:I(C1,C3|mRNAseq_CNMF_3):::::	mRNAseq_CNMF_3 C1 vs C3	SAMP				500000000	7.3	14.2		684
N:GEXP:SIGLEC15:chr18:43405545:43422521:+:284266	SIGLEC15	GEXP	18	43405545	43422521	N:MIRN:HSA-MIR-1226:chr3:47891045:47891119:+:	HSA-MIR-1226	MIRN	3	47891045	47891119	500000000	7.1	14.1	-0.263	824
N:GEXP:SIGLEC15:chr18:43405545:43422521:+:284266	SIGLEC15	GEXP	18	43405545	43422521	N:MIRN:HSA-MIR-454:chr17:57215119:57215233:+:	HSA-MIR-454	MIRN	17	57215119	57215233	500000000	7	14	-0.262	824
B:CLIN:I(NEGATIVE,POSITIVE|ER_Status):::::	ER_Status NEGATIVE vs POSITIVE	CLIN				N:GEXP:SIGLEC15:chr18:43405545:43422521:+:284266	SIGLEC15	GEXP	18	43405545	43422521	500000000	7.5	14		759
N:GEXP:SIGLEC15:chr18:43405545:43422521:+:284266	SIGLEC15	GEXP	18	43405545	43422521	N:MIRN:HSA-MIR-502:chrX:49779206:49779291:+:	HSA-MIR-502	MIRN	X	49779206	49779291	500000000	6.9	13.9	-0.261	824
N:GEXP:SIGLEC15:chr18:43405545:43422521:+:284266	SIGLEC15	GEXP	18	43405545	43422521	C:SAMP:breast_carcinoma_estrogen_receptor_status:::::	Breast carcinoma estrogen receptor status	SAMP				500000000	8.2	13.9		831
N:GEXP:SIGLEC15:chr18:43405545:43422521:+:284266	SIGLEC15	GEXP	18	43405545	43422521	B:SAMP:I(LUMA|subtype_WU):::::	subtype_WU LUMA	SAMP				500000000	7	13.8		487
N:GEXP:SIGLEC15:chr18:43405545:43422521:+:284266	SIGLEC15	GEXP	18	43405545	43422521	N:MIRN:HSA-MIR-200C:chr12:7072862:7072929:+:	HSA-MIR-200C	MIRN	12	7072862	7072929	500000000	6.7	13.7	-0.259	824
N:GEXP:SIGLEC15:chr18:43405545:43422521:+:284266	SIGLEC15	GEXP	18	43405545	43422521	C:SAMP:breast_carcinoma_progesterone_receptor_status:::::	Breast carcinoma progesterone receptor status	SAMP				500000000	7.9	13.7		831
N:GEXP:SIGLEC15:chr18:43405545:43422521:+:284266	SIGLEC15	GEXP	18	43405545	43422521	B:SAMP:I(C1,C3|mRNAseq_CC_3):::::	mRNAseq_CC_3 C1 vs C3	SAMP				500000000	6.8	13.6		621
B:CLIN:I(NEGATIVE|ER_Status):::::	ER_Status NEGATIVE	CLIN				N:GEXP:SIGLEC15:chr18:43405545:43422521:+:284266	SIGLEC15	GEXP	18	43405545	43422521	500000000	7	13.6		795
N:GEXP:SIGLEC15:chr18:43405545:43422521:+:284266	SIGLEC15	GEXP	18	43405545	43422521	N:MIRN:HSA-MIR-423:chr17:28444097:28444190:+:	HSA-MIR-423	MIRN	17	28444097	28444190	500000000	6.5	13.5	-0.257	824
N:GEXP:SIGLEC15:chr18:43405545:43422521:+:284266	SIGLEC15	GEXP	18	43405545	43422521	C:SAMP:miRNA_k9:::::	MiRNA k9	SAMP				500000000	7.7	13.4		676
N:GEXP:SIGLEC15:chr18:43405545:43422521:+:284266	SIGLEC15	GEXP	18	43405545	43422521	B:SAMP:I(C2,C3|miRseq_CC_3):::::	miRseq_CC_3 C2 vs C3	SAMP				500000000	6.5	13.3		615
B:CLIN:I(POSITIVE|ER_Status):::::	ER_Status POSITIVE	CLIN				N:GEXP:SIGLEC15:chr18:43405545:43422521:+:284266	SIGLEC15	GEXP	18	43405545	43422521	500000000	6.8	13.3		795
N:GEXP:SIGLEC15:chr18:43405545:43422521:+:284266	SIGLEC15	GEXP	18	43405545	43422521	B:SAMP:I(C2|cnvr_CNMF_5):::::	cnvr_CNMF_5 C2	SAMP				500000000	6.4	13.2		824
N:GEXP:SIGLEC15:chr18:43405545:43422521:+:284266	SIGLEC15	GEXP	18	43405545	43422521	N:MIRN:HSA-MIR-345:chr14:100774196:100774293:+:	HSA-MIR-345	MIRN	14	100774196	100774293	500000000	6.2	13.1	-0.254	824
N:GEXP:SIGLEC15:chr18:43405545:43422521:+:284266	SIGLEC15	GEXP	18	43405545	43422521	C:SAMP:miRNA_k7:::::	MiRNA k7	SAMP				500000000	7.4	13.1		676
N:GEXP:SIGLEC15:chr18:43405545:43422521:+:284266	SIGLEC15	GEXP	18	43405545	43422521	B:SAMP:I(C2|mRNAseq_CNMF_3):::::	mRNAseq_CNMF_3 C2	SAMP				500000000	6.3	13.1		841
C:CLIN:miRNA_Clusters:::::	MiRNA Clusters	CLIN				N:GEXP:SIGLEC15:chr18:43405545:43422521:+:284266	SIGLEC15	GEXP	18	43405545	43422521	500000000	7.2	13.1		676
C:CLIN:SigClust_Unsupervised_mRNA:::::	SigClust Unsupervised mRNA	CLIN				N:GEXP:SIGLEC15:chr18:43405545:43422521:+:284266	SIGLEC15	GEXP	18	43405545	43422521	500000000	7.1	13		508
C:CLIN:PR_Status:::::	PR Status	CLIN				N:GEXP:SIGLEC15:chr18:43405545:43422521:+:284266	SIGLEC15	GEXP	18	43405545	43422521	500000000	7	13		795
N:GEXP:SIGLEC15:chr18:43405545:43422521:+:284266	SIGLEC15	GEXP	18	43405545	43422521	B:SAMP:I(C1,C3|miRseq_CNMF_3):::::	miRseq_CNMF_3 C1 vs C3	SAMP				500000000	6.1	12.9		633
N:GEXP:SIGLEC15:chr18:43405545:43422521:+:284266	SIGLEC15	GEXP	18	43405545	43422521	N:SAMP:mRNAseq_CNMF_3_sv:::::	mRNAseq_CNMF_3_sv	SAMP				500000000	7.1	12.8	-0.247	841
N:GEXP:SIGLEC15:chr18:43405545:43422521:+:284266	SIGLEC15	GEXP	18	43405545	43422521	N:MIRN:HSA-MIR-25:chr7:99691183:99691266:+:	HSA-MIR-25	MIRN	7	99691183	99691266	500000000	5.7	12.7	-0.249	824
N:GEXP:SIGLEC15:chr18:43405545:43422521:+:284266	SIGLEC15	GEXP	18	43405545	43422521	N:MIRN:HSA-MIR-3928:chr22:31556048:31556105:+:	HSA-MIR-3928	MIRN	22	31556048	31556105	500000000	5.6	12.5	-0.247	824
N:GEXP:SIGLEC15:chr18:43405545:43422521:+:284266	SIGLEC15	GEXP	18	43405545	43422521	N:MIRN:HSA-MIR-106A:chrX:133304228:133304308:+:	HSA-MIR-106A	MIRN	X	133304228	133304308	500000000	5.5	12.5	-0.247	824
N:GEXP:SIGLEC15:chr18:43405545:43422521:+:284266	SIGLEC15	GEXP	18	43405545	43422521	N:MIRN:HSA-LET-7D:chr9:96941116:96941202:+:	HSA-LET-7D	MIRN	9	96941116	96941202	500000000	5.6	12.5	-0.247	824
N:GEXP:SIGLEC15:chr18:43405545:43422521:+:284266	SIGLEC15	GEXP	18	43405545	43422521	B:SAMP:I(C_LOW|ROR_P_Group):::::	ROR_P_Group C_LOW	SAMP				500000000	5.7	12.5		728
N:GEXP:SIGLEC15:chr18:43405545:43422521:+:284266	SIGLEC15	GEXP	18	43405545	43422521	B:SAMP:I(C5,C6|miRNA_k7):::::	miRNA_k7 C5 vs C6	SAMP				500000000	5.7	12.5		216
B:CLIN:I(C5,C6|miRNA_Clusters):::::	miRNA_Clusters C5 vs C6	CLIN				N:GEXP:SIGLEC15:chr18:43405545:43422521:+:284266	SIGLEC15	GEXP	18	43405545	43422521	500000000	6	12.5		216
N:GEXP:SIGLEC15:chr18:43405545:43422521:+:284266	SIGLEC15	GEXP	18	43405545	43422521	N:MIRN:HSA-MIR-92A-1:chr13:92003568:92003645:+:	HSA-MIR-92A-1	MIRN	13	92003568	92003645	500000000	5.5	12.4	-0.246	824
N:GEXP:SIGLEC15:chr18:43405545:43422521:+:284266	SIGLEC15	GEXP	18	43405545	43422521	N:MIRN:HSA-MIR-340:chr5:179442303:179442397:+:	HSA-MIR-340	MIRN	5	179442303	179442397	500000000	5.3	12.3	-0.245	824
N:GEXP:SIGLEC15:chr18:43405545:43422521:+:284266	SIGLEC15	GEXP	18	43405545	43422521	N:MIRN:HSA-MIR-184:chr15:79502130:79502213:+:	HSA-MIR-184	MIRN	15	79502130	79502213	500000000	5.3	12.3	0.245	824
N:GEXP:SIGLEC15:chr18:43405545:43422521:+:284266	SIGLEC15	GEXP	18	43405545	43422521	N:MIRN:HSA-MIR-550A-1:chr7:30329410:30329506:+:	HSA-MIR-550A-1	MIRN	7	30329410	30329506	500000000	5.2	12.2	-0.244	824
N:GEXP:SIGLEC15:chr18:43405545:43422521:+:284266	SIGLEC15	GEXP	18	43405545	43422521	N:MIRN:HSA-MIR-744:chr17:11985216:11985313:+:	HSA-MIR-744	MIRN	17	11985216	11985313	500000000	5.1	12.1	-0.243	824
N:GEXP:SIGLEC15:chr18:43405545:43422521:+:284266	SIGLEC15	GEXP	18	43405545	43422521	N:MIRN:HSA-MIR-3664:chr11:70718375:70718473:+:	HSA-MIR-3664	MIRN	11	70718375	70718473	500000000	5.1	12.1	-0.242	824
C:CLIN:ER_Status:::::	ER Status	CLIN				N:GEXP:SIGLEC15:chr18:43405545:43422521:+:284266	SIGLEC15	GEXP	18	43405545	43422521	500000000	6.2	12.1		795
N:GEXP:SIGLEC15:chr18:43405545:43422521:+:284266	SIGLEC15	GEXP	18	43405545	43422521	N:MIRN:HSA-MIR-141:chr12:7073260:7073354:+:	HSA-MIR-141	MIRN	12	7073260	7073354	500000000	5.1	12	-0.242	824
C:CNVR:12p13.33:chr12:1:922391::Gistic_ROI_d_amp	12p13.33 Amplification (Gistic, discrete)	CNVR	12	1	922391	N:GEXP:SIGLEC15:chr18:43405545:43422521:+:284266	SIGLEC15	GEXP	18	43405545	43422521	500000000	6	12		824
N:GEXP:SIGLEC15:chr18:43405545:43422521:+:284266	SIGLEC15	GEXP	18	43405545	43422521	C:SAMP:miRNA_k5:::::	MiRNA k5	SAMP				500000000	6.3	12		676
N:GEXP:SIGLEC15:chr18:43405545:43422521:+:284266	SIGLEC15	GEXP	18	43405545	43422521	B:SAMP:I(C1|mRNA_CC_3):::::	mRNA_CC_3 C1	SAMP				500000000	5.1	12		514
N:GEXP:SIGLEC15:chr18:43405545:43422521:+:284266	SIGLEC15	GEXP	18	43405545	43422521	N:RPPA:PGR:chr11:100900355:101000544:-:PR-R-V	PGR	RPPA	11	100900355	101000544	500000000	5.5	11.9	0.343	395
N:GEXP:SIGLEC15:chr18:43405545:43422521:+:284266	SIGLEC15	GEXP	18	43405545	43422521	N:MIRN:HSA-MIR-379:chr14:101488403:101488469:+:	HSA-MIR-379	MIRN	14	101488403	101488469	500000000	4.9	11.9	0.24	824
N:GEXP:SIGLEC15:chr18:43405545:43422521:+:284266	SIGLEC15	GEXP	18	43405545	43422521	N:MIRN:HSA-MIR-16-1:chr13:50623109:50623197:+:	HSA-MIR-16-1	MIRN	13	50623109	50623197	500000000	4.9	11.9	-0.241	824
N:GEXP:SIGLEC15:chr18:43405545:43422521:+:284266	SIGLEC15	GEXP	18	43405545	43422521	B:SAMP:I(C3,C5|miRNA_k5):::::	miRNA_k5 C3 vs C5	SAMP				500000000	5	11.9		273
N:GEXP:SIGLEC15:chr18:43405545:43422521:+:284266	SIGLEC15	GEXP	18	43405545	43422521	B:SAMP:I(C6|miRNA_k9):::::	miRNA_k9 C6	SAMP				500000000	5.1	11.9		676
N:GEXP:SIGLEC15:chr18:43405545:43422521:+:284266	SIGLEC15	GEXP	18	43405545	43422521	B:SAMP:I(C5|miRNA_k7):::::	miRNA_k7 C5	SAMP				500000000	5.1	11.9		676
B:CLIN:I(C5|miRNA_Clusters):::::	miRNA_Clusters C5	CLIN				N:GEXP:SIGLEC15:chr18:43405545:43422521:+:284266	SIGLEC15	GEXP	18	43405545	43422521	500000000	5.3	11.9		676
N:GEXP:SIGLEC15:chr18:43405545:43422521:+:284266	SIGLEC15	GEXP	18	43405545	43422521	N:MIRN:HSA-MIR-579:chr5:32394484:32394581:+:	HSA-MIR-579	MIRN	5	32394484	32394581	500000000	4.9	11.8	-0.24	824
N:GEXP:SIGLEC15:chr18:43405545:43422521:+:284266	SIGLEC15	GEXP	18	43405545	43422521	N:MIRN:HSA-MIR-576:chr4:110409854:110409951:+:	HSA-MIR-576	MIRN	4	110409854	110409951	500000000	4.7	11.7	-0.238	824
N:GEXP:SIGLEC15:chr18:43405545:43422521:+:284266	SIGLEC15	GEXP	18	43405545	43422521	N:MIRN:HSA-MIR-3677:chr16:2320714:2320773:+:	HSA-MIR-3677	MIRN	16	2320714	2320773	500000000	4.7	11.7	-0.239	824
N:GEXP:SIGLEC15:chr18:43405545:43422521:+:284266	SIGLEC15	GEXP	18	43405545	43422521	C:SAMP:CofC_k4:::::	CofC k4	SAMP				500000000	6	11.7		341
C:CLIN:Integ_Clusters_(with_PAM50):::::	Integ Clusters (with PAM50)	CLIN				N:GEXP:SIGLEC15:chr18:43405545:43422521:+:284266	SIGLEC15	GEXP	18	43405545	43422521	500000000	5.7	11.7		341
N:GEXP:SIGLEC15:chr18:43405545:43422521:+:284266	SIGLEC15	GEXP	18	43405545	43422521	N:MIRN:HSA-MIR-98:chrX:53583184:53583302:+:	HSA-MIR-98	MIRN	X	53583184	53583302	500000000	4.6	11.6	-0.237	824
N:GEXP:SIGLEC15:chr18:43405545:43422521:+:284266	SIGLEC15	GEXP	18	43405545	43422521	N:MIRN:HSA-MIR-339:chr7:1062569:1062662:+:	HSA-MIR-339	MIRN	7	1062569	1062662	500000000	4.5	11.5	-0.236	824
N:GEXP:SIGLEC15:chr18:43405545:43422521:+:284266	SIGLEC15	GEXP	18	43405545	43422521	B:SAMP:I(C2|CN_k5):::::	CN_k5 C2	SAMP				500000000	4.6	11.5		759
B:CLIN:I(C2|CN_Clusters):::::	CN_Clusters C2	CLIN				N:GEXP:SIGLEC15:chr18:43405545:43422521:+:284266	SIGLEC15	GEXP	18	43405545	43422521	500000000	4.9	11.5		759
N:GEXP:SIGLEC15:chr18:43405545:43422521:+:284266	SIGLEC15	GEXP	18	43405545	43422521	N:MIRN:HSA-MIR-616:chr12:57912946:57913042:+:	HSA-MIR-616	MIRN	12	57912946	57913042	500000000	4.3	11.3	-0.234	824
N:GEXP:SIGLEC15:chr18:43405545:43422521:+:284266	SIGLEC15	GEXP	18	43405545	43422521	B:SAMP:I(C2_BASAL,C3_LUMA|CofC_k4):::::	CofC_k4 C2_BASAL vs C3_LUMA	SAMP				500000000	4.5	11.3		228
B:CLIN:I(C2,C3|Integ_Clusters_(with_PAM50)):::::	Integ_Clusters_(with_PAM50) C2 vs C3	CLIN				N:GEXP:SIGLEC15:chr18:43405545:43422521:+:284266	SIGLEC15	GEXP	18	43405545	43422521	500000000	4.7	11.3		228
N:GEXP:SIGLEC15:chr18:43405545:43422521:+:284266	SIGLEC15	GEXP	18	43405545	43422521	N:MIRN:HSA-MIR-151A:chr8:141742663:141742752:+:	HSA-MIR-151A	MIRN	8	141742663	141742752	500000000	4.2	11.2	-0.233	824
N:GEXP:SIGLEC15:chr18:43405545:43422521:+:284266	SIGLEC15	GEXP	18	43405545	43422521	N:MIRN:HSA-MIR-942:chr1:117637265:117637350:+:	HSA-MIR-942	MIRN	1	117637265	117637350	500000000	4.3	11.2	-0.233	824
C:CNVR:14q24.3:chr14:74177272:74264511::Gistic_ROI_d_del	14q24.3 Deletion (Gistic, discrete)	CNVR	14	74177272	74264511	N:GEXP:SIGLEC15:chr18:43405545:43422521:+:284266	SIGLEC15	GEXP	18	43405545	43422521	500000000	5.2	11.2		824
N:GEXP:SIGLEC15:chr18:43405545:43422521:+:284266	SIGLEC15	GEXP	18	43405545	43422521	C:SAMP:RPPA_k6:::::	RPPA k6	SAMP				500000000	5.5	11.2		376
N:GEXP:SIGLEC15:chr18:43405545:43422521:+:284266	SIGLEC15	GEXP	18	43405545	43422521	C:SAMP:CN_k5:::::	CN k5	SAMP				500000000	5.5	11.2		759
N:GEXP:SIGLEC15:chr18:43405545:43422521:+:284266	SIGLEC15	GEXP	18	43405545	43422521	B:SAMP:I(C4,C5|Meth_k5):::::	Meth_k5 C4 vs C5	SAMP				500000000	4.3	11.2		380
B:CLIN:I(C4,C5|meth_Clusters):::::	meth_Clusters C4 vs C5	CLIN				N:GEXP:SIGLEC15:chr18:43405545:43422521:+:284266	SIGLEC15	GEXP	18	43405545	43422521	500000000	4.6	11.2		380
C:CLIN:CN_Clusters:::::	CN Clusters	CLIN				N:GEXP:SIGLEC15:chr18:43405545:43422521:+:284266	SIGLEC15	GEXP	18	43405545	43422521	500000000	5.2	11.2		759
N:GEXP:SIGLEC15:chr18:43405545:43422521:+:284266	SIGLEC15	GEXP	18	43405545	43422521	N:MIRN:HSA-MIR-15A:chr13:50623255:50623337:+:	HSA-MIR-15A	MIRN	13	50623255	50623337	500000000	4.2	11.1	-0.232	824
N:GEXP:SIGLEC15:chr18:43405545:43422521:+:284266	SIGLEC15	GEXP	18	43405545	43422521	N:MIRN:HSA-MIR-660:chrX:49777849:49777945:+:	HSA-MIR-660	MIRN	X	49777849	49777945	500000000	4	11	-0.23	824
C:CNVR:16q24.3:chr16:89339694:90354753::Gistic_ROI_d_del	16q24.3 Deletion (Gistic, discrete)	CNVR	16	89339694	90354753	N:GEXP:SIGLEC15:chr18:43405545:43422521:+:284266	SIGLEC15	GEXP	18	43405545	43422521	500000000	4.9	11		824
N:GEXP:SIGLEC15:chr18:43405545:43422521:+:284266	SIGLEC15	GEXP	18	43405545	43422521	N:MIRN:HSA-MIR-548B:chr6:119390212:119390308:+:	HSA-MIR-548B	MIRN	6	119390212	119390308	500000000	3.9	10.9	-0.229	824
N:GEXP:SIGLEC15:chr18:43405545:43422521:+:284266	SIGLEC15	GEXP	18	43405545	43422521	N:MIRN:HSA-MIR-18B:chrX:133304071:133304141:+:	HSA-MIR-18B	MIRN	X	133304071	133304141	500000000	3.9	10.9	-0.23	824
N:GEXP:SIGLEC15:chr18:43405545:43422521:+:284266	SIGLEC15	GEXP	18	43405545	43422521	N:MIRN:HSA-MIR-128-1:chr2:136422967:136423048:+:	HSA-MIR-128-1	MIRN	2	136422967	136423048	500000000	3.9	10.9	-0.229	824
C:CNVR:10p15.1:chr10:5720513:5724381::Gistic_ROI_d_amp	10p15.1 Amplification (Gistic, discrete)	CNVR	10	5720513	5724381	N:GEXP:SIGLEC15:chr18:43405545:43422521:+:284266	SIGLEC15	GEXP	18	43405545	43422521	500000000	4.9	10.9		824
N:GEXP:SIGLEC15:chr18:43405545:43422521:+:284266	SIGLEC15	GEXP	18	43405545	43422521	B:SAMP:I(BASAL|RPPA_k6):::::	RPPA_k6 BASAL	SAMP				500000000	4.1	10.9		376
N:GEXP:SIGLEC15:chr18:43405545:43422521:+:284266	SIGLEC15	GEXP	18	43405545	43422521	C:SAMP:RPPA_k7:::::	RPPA k7	SAMP				500000000	5.1	10.8		389
C:CLIN:RPPA_Clusters:::::	RPPA Clusters	CLIN				N:GEXP:SIGLEC15:chr18:43405545:43422521:+:284266	SIGLEC15	GEXP	18	43405545	43422521	500000000	4.8	10.8		389
N:GEXP:SIGLEC15:chr18:43405545:43422521:+:284266	SIGLEC15	GEXP	18	43405545	43422521	N:MIRN:HSA-MIR-105-2:chrX:151562884:151562964:+:	HSA-MIR-105-2	MIRN	X	151562884	151562964	500000000	3.7	10.7	-0.227	824
N:GEXP:SIGLEC15:chr18:43405545:43422521:+:284266	SIGLEC15	GEXP	18	43405545	43422521	B:SAMP:I(C1|RPPA_k7):::::	RPPA_k7 C1	SAMP				500000000	3.9	10.7		389
B:CLIN:I(BASAL|RPPA_Clusters):::::	RPPA_Clusters BASAL	CLIN				N:GEXP:SIGLEC15:chr18:43405545:43422521:+:284266	SIGLEC15	GEXP	18	43405545	43422521	500000000	4.1	10.7		389
N:GEXP:SIGLEC15:chr18:43405545:43422521:+:284266	SIGLEC15	GEXP	18	43405545	43422521	N:MIRN:HSA-MIR-3613:chr13:50570551:50570637:+:	HSA-MIR-3613	MIRN	13	50570551	50570637	500000000	3.6	10.6	-0.226	824
C:CNVR:19p13.3:chr19:1204475:1272039::Gistic_ROI_d_del	19p13.3 Deletion (Gistic, discrete)	CNVR	19	1204475	1272039	N:GEXP:SIGLEC15:chr18:43405545:43422521:+:284266	SIGLEC15	GEXP	18	43405545	43422521	500000000	4.6	10.6		824
N:GEXP:SIGLEC15:chr18:43405545:43422521:+:284266	SIGLEC15	GEXP	18	43405545	43422521	B:SAMP:I(C3|miRNA_k5):::::	miRNA_k5 C3	SAMP				500000000	3.8	10.6		676
N:GEXP:SIGLEC15:chr18:43405545:43422521:+:284266	SIGLEC15	GEXP	18	43405545	43422521	B:SAMP:I(C1,C2|CN_k5):::::	CN_k5 C1 vs C2	SAMP				500000000	3.8	10.6		370
B:CLIN:I(C1,C2|CN_Clusters):::::	CN_Clusters C1 vs C2	CLIN				N:GEXP:SIGLEC15:chr18:43405545:43422521:+:284266	SIGLEC15	GEXP	18	43405545	43422521	500000000	4	10.6		370
N:GEXP:SIGLEC15:chr18:43405545:43422521:+:284266	SIGLEC15	GEXP	18	43405545	43422521	N:RPPA:MSH6:chr2:48010221:48034092:+:MSH6-R-C	MSH6	RPPA	2	48010221	48034092	500000000	4.1	10.5	-0.322	395
N:GEXP:SIGLEC15:chr18:43405545:43422521:+:284266	SIGLEC15	GEXP	18	43405545	43422521	N:MIRN:HSA-MIR-758:chr14:101492357:101492444:+:	HSA-MIR-758	MIRN	14	101492357	101492444	500000000	3.6	10.5	0.225	824
N:GEXP:SIGLEC15:chr18:43405545:43422521:+:284266	SIGLEC15	GEXP	18	43405545	43422521	N:MIRN:HSA-MIR-429:chr1:1104385:1104467:+:	HSA-MIR-429	MIRN	1	1104385	1104467	500000000	3.5	10.5	-0.225	824
N:GEXP:SIGLEC15:chr18:43405545:43422521:+:284266	SIGLEC15	GEXP	18	43405545	43422521	B:SAMP:I(C1,C3|mRNA_CNMF_8):::::	mRNA_CNMF_8 C1 vs C3	SAMP				500000000	3.6	10.5		135
Table4.ESCA-STAD
id_a	pretty_label_a	datatype_a	chr_a	start_a	end_a	id_b	pretty_label_b	datatype_b	chr_b	start_b	end_b	link_distance	adj_logged_pvalue	logged_pvalue	correlation	num_nonna
B:CLIN:GEA:::::	GEA	CLIN				N:GEXP:SIGLEC15:chr18:43405545:43422521:+:284266	SIGLEC15	GEXP	18	43405545	43422521	500000000	15.5	21.4	0.41	558
C:CLIN:histological_type_stes:::::	histological_type_stes	CLIN				N:GEXP:SIGLEC15:chr18:43405545:43422521:+:284266	SIGLEC15	GEXP	18	43405545	43422521	500000000	15.5	21.3	-0.41	556
B:CLIN:SCC:::::	SCC	CLIN				N:GEXP:SIGLEC15:chr18:43405545:43422521:+:284266	SIGLEC15	GEXP	18	43405545	43422521	500000000	15.3	21.3	-0.41	558
C:CLIN:anatomic_site_STES:::::	anatomic_site_STES	CLIN				N:GEXP:SIGLEC15:chr18:43405545:43422521:+:284266	SIGLEC15	GEXP	18	43405545	43422521	500000000	14.3	20.1	0	545
C:CLIN:anatomic_site_STES_wTubularEso:::::	anatomic_site_STES_wTubularEso	CLIN				N:GEXP:SIGLEC15:chr18:43405545:43422521:+:284266	SIGLEC15	GEXP	18	43405545	43422521	500000000	12.1	17.9	0	545
N:GEXP:SIGLEC15:chr18:43405545:43422521:+:284266	SIGLEC15	GEXP	18	43405545	43422521	N:MIRN:hsa-miR-205-5p:chr1:209605478:209605587:+:MIMAT0000266	hsa-miR-205-5p	MIRN	1	209605478	209605587	500000000	9.4	16.4	-0.35	556
C:CLIN:disease_code:::::	Disease code	CLIN				N:GEXP:SIGLEC15:chr18:43405545:43422521:+:284266	SIGLEC15	GEXP	18	43405545	43422521	500000000	9.3	15.1	0.34	558
N:GEXP:SIGLEC15:chr18:43405545:43422521:+:284266	SIGLEC15	GEXP	18	43405545	43422521	N:MIRN:hsa-miR-215:chr1:220291195:220291304:+:MIMAT0000272	hsa-miR-215	MIRN	1	220291195	220291304	500000000	7.3	14.4	0.32	556
N:GEXP:SIGLEC15:chr18:43405545:43422521:+:284266	SIGLEC15	GEXP	18	43405545	43422521	N:MIRN:hsa-miR-224-5p:chrX:151127050:151127130:+:MIMAT0000281	hsa-miR-224-5p	MIRN	X	151127050	151127130	500000000	6.3	13.3	-0.31	556
N:GEXP:SIGLEC15:chr18:43405545:43422521:+:284266	SIGLEC15	GEXP	18	43405545	43422521	N:MIRN:hsa-miR-944:chr3:189547711:189547798:+:MIMAT0004987	hsa-miR-944	MIRN	3	189547711	189547798	500000000	6.1	13.1	-0.31	556
N:CLIN:numeric_anatomic_site_STES:::::	numeric_anatomic_site_STES	CLIN				N:GEXP:SIGLEC15:chr18:43405545:43422521:+:284266	SIGLEC15	GEXP	18	43405545	43422521	500000000	7.8	13.1	-0.31	545
C:CLIN:anatomic_site_tissue:::::	anatomic_site_tissue	CLIN				N:GEXP:SIGLEC15:chr18:43405545:43422521:+:284266	SIGLEC15	GEXP	18	43405545	43422521	500000000	7.2	12.9	0.33	522
N:GEXP:SIGLEC15:chr18:43405545:43422521:+:284266	SIGLEC15	GEXP	18	43405545	43422521	N:MIRN:hsa-miR-365a-3p:chr16:14403142:14403228:+:MIMAT0000710	hsa-miR-365a-3p	MIRN	16	14403142	14403228	500000000	5.2	12.3	-0.3	556
B:CLIN:EC:::::	EC	CLIN				N:GEXP:SIGLEC15:chr18:43405545:43422521:+:284266	SIGLEC15	GEXP	18	43405545	43422521	500000000	6.1	12.1	-0.3	558
N:GEXP:SIGLEC15:chr18:43405545:43422521:+:284266	SIGLEC15	GEXP	18	43405545	43422521	N:MIRN:hsa-miR-192-3p:chr11:64658609:64658718:+:MIMAT0004543	hsa-miR-192-3p	MIRN	11	64658609	64658718	500000000	4.6	11.7	0.29	556
N:GEXP:SIGLEC15:chr18:43405545:43422521:+:284266	SIGLEC15	GEXP	18	43405545	43422521	C:SAMP:mRNA_cluster_EC:::::	mRNA_cluster_EC	SAMP				500000000	5.7	11.5	0	164
N:GEXP:SIGLEC15:chr18:43405545:43422521:+:284266	SIGLEC15	GEXP	18	43405545	43422521	N:MIRN:hsa-miR-326:chr11:75046136:75046230:+:MIMAT0000756	hsa-miR-326	MIRN	11	75046136	75046230	500000000	4.4	11.4	0.29	556
N:GEXP:SIGLEC15:chr18:43405545:43422521:+:284266	SIGLEC15	GEXP	18	43405545	43422521	N:MIRN:hsa-miR-149-5p:chr2:241395418:241395506:+:MIMAT0000450	hsa-miR-149-5p	MIRN	2	241395418	241395506	500000000	4.4	11.4	-0.29	556
N:GEXP:SIGLEC15:chr18:43405545:43422521:+:284266	SIGLEC15	GEXP	18	43405545	43422521	N:MIRN:hsa-miR-29c-5p:chr1:207975197:207975284:+:MIMAT0004673	hsa-miR-29c-5p	MIRN	1	207975197	207975284	500000000	4.3	11.3	0.29	556
N:GEXP:SIGLEC15:chr18:43405545:43422521:+:284266	SIGLEC15	GEXP	18	43405545	43422521	N:MIRN:hsa-miR-708-5p:chr11:79113066:79113153:+:MIMAT0004926	hsa-miR-708-5p	MIRN	11	79113066	79113153	500000000	4	11	-0.28	556
N:GEXP:SIGLEC15:chr18:43405545:43422521:+:284266	SIGLEC15	GEXP	18	43405545	43422521	N:MIRN:hsa-miR-452-5p:chrX:151128100:151128184:+:MIMAT0001635	hsa-miR-452-5p	MIRN	X	151128100	151128184	500000000	4	11	-0.28	556
N:GEXP:SIGLEC15:chr18:43405545:43422521:+:284266	SIGLEC15	GEXP	18	43405545	43422521	N:MIRN:hsa-miR-29b-2-5p:chr1:207975788:207975868:+:MIMAT0004515	hsa-miR-29b-2-5p	MIRN	1	207975788	207975868	500000000	4	11	0.28	556
N:GEXP:SIGLEC15:chr18:43405545:43422521:+:284266	SIGLEC15	GEXP	18	43405545	43422521	N:MIRN:hsa-miR-190a:chr15:63116156:63116240:+:MIMAT0000458	hsa-miR-190a	MIRN	15	63116156	63116240	500000000	3.6	10.6	0.28	556
N:GEXP:SIGLEC15:chr18:43405545:43422521:+:284266	SIGLEC15	GEXP	18	43405545	43422521	N:MIRN:hsa-miR-101-3p:chr1:65524117:65524191:+:MIMAT0000099	hsa-miR-101-3p	MIRN	1	65524117	65524191	500000000	3.6	10.6	0.28	556
N:GEXP:SIGLEC15:chr18:43405545:43422521:+:284266	SIGLEC15	GEXP	18	43405545	43422521	N:MIRN:hsa-miR-452-3p:chrX:151128100:151128184:+:MIMAT0001636	hsa-miR-452-3p	MIRN	X	151128100	151128184	500000000	3.5	10.5	-0.28	556
N:GEXP:SIGLEC15:chr18:43405545:43422521:+:284266	SIGLEC15	GEXP	18	43405545	43422521	N:MIRN:hsa-miR-194-5p:chr1:220291499:220291583:+:MIMAT0000460	hsa-miR-194-5p	MIRN	1	220291499	220291583	500000000	3.3	10.3	0.27	556
N:GEXP:SIGLEC15:chr18:43405545:43422521:+:284266	SIGLEC15	GEXP	18	43405545	43422521	N:MIRN:hsa-miR-497-5p:chr17:6921230:6921341:+:MIMAT0002820	hsa-miR-497-5p	MIRN	17	6921230	6921341	500000000	3.2	10.2	0.27	556
N:GEXP:SIGLEC15:chr18:43405545:43422521:+:284266	SIGLEC15	GEXP	18	43405545	43422521	N:MIRN:hsa-miR-194-3p:chr11:64658827:64658911:+:MIMAT0004671	hsa-miR-194-3p	MIRN	11	64658827	64658911	500000000	3.2	10.2	0.27	556
N:GEXP:SIGLEC15:chr18:43405545:43422521:+:284266	SIGLEC15	GEXP	18	43405545	43422521	N:MIRN:hsa-miR-205-3p:chr1:209605478:209605587:+:MIMAT0009197	hsa-miR-205-3p	MIRN	1	209605478	209605587	500000000	3.1	10.1	-0.27	556
N:GEXP:SIGLEC15:chr18:43405545:43422521:+:284266	SIGLEC15	GEXP	18	43405545	43422521	N:MIRN:hsa-miR-375:chr2:219866367:219866430:+:MIMAT0000728	hsa-miR-375	MIRN	2	219866367	219866430	500000000	3	10	0.27	556
N:GEXP:SIGLEC15:chr18:43405545:43422521:+:284266	SIGLEC15	GEXP	18	43405545	43422521	N:MIRN:hsa-miR-193b-3p:chr16:14397824:14397906:+:MIMAT0002819	hsa-miR-193b-3p	MIRN	16	14397824	14397906	500000000	2.6	9.7	-0.26	556
C:CLIN:histological_type_epc:::::	histological_type_epc	CLIN				N:GEXP:SIGLEC15:chr18:43405545:43422521:+:284266	SIGLEC15	GEXP	18	43405545	43422521	500000000	3.9	9.6	-0.5	162
N:GEXP:SIGLEC15:chr18:43405545:43422521:+:284266	SIGLEC15	GEXP	18	43405545	43422521	N:MIRN:hsa-miR-192-5p:chr11:64658609:64658718:+:MIMAT0000222	hsa-miR-192-5p	MIRN	11	64658609	64658718	500000000	2.5	9.5	0.26	556
N:GEXP:SIGLEC15:chr18:43405545:43422521:+:284266	SIGLEC15	GEXP	18	43405545	43422521	N:MIRN:hsa-miR-150-3p:chr19:50004042:50004125:+:MIMAT0004610	hsa-miR-150-3p	MIRN	19	50004042	50004125	500000000	2	9	0.26	556
N:GEXP:SIGLEC15:chr18:43405545:43422521:+:284266	SIGLEC15	GEXP	18	43405545	43422521	C:SAMP:METH_cluster_EC:::::	METH_cluster_EC	SAMP				500000000	2.9	8.7	-0.47	164
N:GEXP:SIGLEC15:chr18:43405545:43422521:+:284266	SIGLEC15	GEXP	18	43405545	43422521	N:MIRN:hsa-miR-29c-3p:chr1:207975197:207975284:+:MIMAT0000681	hsa-miR-29c-3p	MIRN	1	207975197	207975284	500000000	1.1	8.1	0.24	556
N:GEXP:SIGLEC15:chr18:43405545:43422521:+:284266	SIGLEC15	GEXP	18	43405545	43422521	N:MIRN:hsa-miR-203a:chr14:104583742:104583851:+:MIMAT0000264	hsa-miR-203a	MIRN	14	104583742	104583851	500000000	1	8	-0.24	556
N:GEXP:SIGLEC15:chr18:43405545:43422521:+:284266	SIGLEC15	GEXP	18	43405545	43422521	N:MIRN:hsa-miR-93-5p:chr7:99691391:99691470:+:MIMAT0000093	hsa-miR-93-5p	MIRN	7	99691391	99691470	500000000	0.7	7.7	-0.24	556
N:GEXP:SIGLEC15:chr18:43405545:43422521:+:284266	SIGLEC15	GEXP	18	43405545	43422521	N:MIRN:hsa-miR-20a-5p:chr13:92003319:92003389:+:MIMAT0000075	hsa-miR-20a-5p	MIRN	13	92003319	92003389	500000000	0.6	7.6	-0.23	556
N:GEXP:SIGLEC15:chr18:43405545:43422521:+:284266	SIGLEC15	GEXP	18	43405545	43422521	C:SAMP:miRNA_cluster_EC:::::	miRNA_cluster_EC	SAMP				500000000	1.5	7.3	0	164
N:CNVR:3p26.2:chr3:3742290:4511101::ESCA-TP_Gistic_ROI_r_del	3p26.2 Deletion (Gistic, continuous)	CNVR	3	3742290	4511101	N:GEXP:SIGLEC15:chr18:43405545:43422521:+:284266	SIGLEC15	GEXP	18	43405545	43422521	500000000	0.2	6.9	0.39	171
Table5.UCEC
id_a	pretty_label_a	datatype_a	chr_a	start_a	end_a	id_b	pretty_label_b	datatype_b	chr_b	start_b	end_b	link_distance	adj_logged_pvalue	logged_pvalue	correlation	num_nonna
N:GEXP:SIGLEC15:chr18:43405545:43422521:+:284266	SIGLEC15	GEXP	18	43405545	43422521	N:GEXP:SLC14A1:chr18:43304092:43332485:+:6563	SLC14A1	GEXP	18	43304092	43332485	73060	26	34	0.582	368
N:GEXP:SIGLEC15:chr18:43405545:43422521:+:284266	SIGLEC15	GEXP	18	43405545	43422521	N:MIRN:HSA-MIR-135B:chr1:205417430:205417526:+:	HSA-MIR-135B	MIRN	1	205417430	205417526	500000000	9.2	16.4	0.424	360
N:GEXP:SIGLEC15:chr18:43405545:43422521:+:284266	SIGLEC15	GEXP	18	43405545	43422521	N:MIRN:HSA-MIR-135B-5P:chr1:205417430:205417526:+:mature	HSA-MIR-135B-5P	MIRN	1	205417430	205417526	500000000	8.1	15.4	0.413	357
N:GEXP:SIGLEC15:chr18:43405545:43422521:+:284266	SIGLEC15	GEXP	18	43405545	43422521	N:MIRN:HSA-MIR-135B-3P:chr1:205417430:205417526:+:mature	HSA-MIR-135B-3P	MIRN	1	205417430	205417526	500000000	5.4	12.7	0.376	357
N:GEXP:SIGLEC15:chr18:43405545:43422521:+:284266	SIGLEC15	GEXP	18	43405545	43422521	N:METH:SLC14A1:chr18:43304452:::cg26803305	SLC14A1 cg26803305	METH	18	43304452		101093	3.1	11.6	-0.354	368
N:GEXP:SIGLEC15:chr18:43405545:43422521:+:284266	SIGLEC15	GEXP	18	43405545	43422521	B:SAMP:I(C2,C4|yliu_k4):::::	Yliu k4: 2 vs 4	SAMP				500000000	0.3	7.7	0.514	121
N:GEXP:SIGLEC15:chr18:43405545:43422521:+:284266	SIGLEC15	GEXP	18	43405545	43422521	B:SAMP:I(C2|yliu_k4):::::	Yliu k4: 2	SAMP				500000000	0	7.2	0.33	269
N:GEXP:SIGLEC15:chr18:43405545:43422521:+:284266	SIGLEC15	GEXP	18	43405545	43422521	N:MIRN:HSA-MIR-181A-2:chr9:127454721:127454830:+:	HSA-MIR-181A-2	MIRN	9	127454721	127454830	500000000	0	6.4	0.263	360
N:GEXP:SIGLEC15:chr18:43405545:43422521:+:284266	SIGLEC15	GEXP	18	43405545	43422521	C:SAMP:yliu_k4:::::	Yliu k4	SAMP				500000000	0.4	6.4		269
N:GEXP:SIGLEC15:chr18:43405545:43422521:+:284266	SIGLEC15	GEXP	18	43405545	43422521	N:MIRN:HSA-MIR-181A-2-3P:chr9:127454721:127454830:+:mature	HSA-MIR-181A-2-3P	MIRN	9	127454721	127454830	500000000	0	6.1	0.259	357
Table6.THCA
id_a	pretty_label_a	datatype_a	chr_a	start_a	end_a	id_b	pretty_label_b	datatype_b	chr_b	start_b	end_b	link_distance	adj_logged_pvalue	logged_pvalue	correlation	num_nonna
N:GEXP:SDC4:chr20:43953928:43977064:-:6385	SDC4	GEXP	20	43953928	43977064	N:GEXP:SIGLEC15:chr18:43405477:43424045:+:284266	SIGLEC15	GEXP	18	43405477	43424045	500000000	69.5	77.6	0.72	482
N:GEXP:COL8A2:chr1:36560837:36590821:-:1296	COL8A2	GEXP	1	36560837	36590821	N:GEXP:SIGLEC15:chr18:43405477:43424045:+:284266	SIGLEC15	GEXP	18	43405477	43424045	500000000	58.9	67	0.68	482
N:GEXP:CDC42EP1:chr22:37956454:37965412:+:11135	CDC42EP1	GEXP	22	37956454	37965412	N:GEXP:SIGLEC15:chr18:43405477:43424045:+:284266	SIGLEC15	GEXP	18	43405477	43424045	500000000	57	65.1	0.68	482
N:GEXP:SIGLEC15:chr18:43405477:43424045:+:284266	SIGLEC15	GEXP	18	43405477	43424045	N:GEXP:TACSTD2:chr1:59041099:59043166:-:4070	TACSTD2	GEXP	1	59041099	59043166	500000000	53.3	61.4	0.66	482
N:GEXP:BCAS4:chr20:49411431:49493714:+:55653	BCAS4	GEXP	20	49411431	49493714	N:GEXP:SIGLEC15:chr18:43405477:43424045:+:284266	SIGLEC15	GEXP	18	43405477	43424045	500000000	52.1	60.2	0.66	482
N:GEXP:CDC42EP5:chr19:54976210:54984411:-:148170	CDC42EP5	GEXP	19	54976210	54984411	N:GEXP:SIGLEC15:chr18:43405477:43424045:+:284266	SIGLEC15	GEXP	18	43405477	43424045	500000000	51.5	59.6	0.65	482
N:GEXP:SIGLEC15:chr18:43405477:43424045:+:284266	SIGLEC15	GEXP	18	43405477	43424045	N:GEXP:TMPRSS4:chr11:117947753:117992605:+:56649	TMPRSS4	GEXP	11	117947753	117992605	500000000	50.9	59	0.65	482
N:GEXP:DUSP5:chr10:112257596:112271302:+:1847	DUSP5	GEXP	10	112257596	112271302	N:GEXP:SIGLEC15:chr18:43405477:43424045:+:284266	SIGLEC15	GEXP	18	43405477	43424045	500000000	50.6	58.7	0.65	482
N:GEXP:PRICKLE1:chr12:42852140:42984157:-:144165	PRICKLE1	GEXP	12	42852140	42984157	N:GEXP:SIGLEC15:chr18:43405477:43424045:+:284266	SIGLEC15	GEXP	18	43405477	43424045	500000000	50.6	58.7	0.65	482
N:GEXP:SIGLEC15:chr18:43405477:43424045:+:284266	SIGLEC15	GEXP	18	43405477	43424045	N:GEXP:TNFRSF12A:chr16:3068446:3072384:+:51330	TNFRSF12A	GEXP	16	3068446	3072384	500000000	49.8	57.8	0.65	482
N:GEXP:FAM176A:chr2:75719444:75796848:-:84141	FAM176A	GEXP	2	75719444	75796848	N:GEXP:SIGLEC15:chr18:43405477:43424045:+:284266	SIGLEC15	GEXP	18	43405477	43424045	500000000	49.5	57.6	0.65	482
N:GEXP:GRB7:chr17:37894180:37903544:+:2886	GRB7	GEXP	17	37894180	37903544	N:GEXP:SIGLEC15:chr18:43405477:43424045:+:284266	SIGLEC15	GEXP	18	43405477	43424045	500000000	49.3	57.4	0.65	482
N:GEXP:SIGLEC15:chr18:43405477:43424045:+:284266	SIGLEC15	GEXP	18	43405477	43424045	N:GEXP:VASN:chr16:4421849:4433529:+:114990	VASN	GEXP	16	4421849	4433529	500000000	49.2	57.3	0.64	482
N:GEXP:SIGLEC15:chr18:43405477:43424045:+:284266	SIGLEC15	GEXP	18	43405477	43424045	N:GEXP:SYT12:chr11:66774249:66818334:+:91683	SYT12	GEXP	11	66774249	66818334	500000000	48.7	56.8	0.64	482
N:GEXP:SIGLEC15:chr18:43405477:43424045:+:284266	SIGLEC15	GEXP	18	43405477	43424045	N:METH:IGFBP6:chr12:53492662:::cg23841186_Body_SShore	IGFBP6 (Body, SShore) cg23841186	METH	12	53492662		500000000	46.5	55	-0.63	482
N:GEXP:SIGLEC15:chr18:43405477:43424045:+:284266	SIGLEC15	GEXP	18	43405477	43424045	N:METH:MIR548G:chr3:99353080:::cg02145866_Body	MIR548G (Body) cg02145866	METH	3	99353080		500000000	46.3	54.8	-0.63	482
N:GEXP:SIGLEC15:chr18:43405477:43424045:+:284266	SIGLEC15	GEXP	18	43405477	43424045	N:METH:CSF2:chr5:131409637:::cg02196805_1stExon	CSF2 (1stExon) cg02196805	METH	5	131409637		500000000	46.2	54.7	-0.63	482
N:GEXP:SIGLEC15:chr18:43405477:43424045:+:284266	SIGLEC15	GEXP	18	43405477	43424045	N:METH:HCFC1R1:chr16:3073191:::cg24652919_Body_NShore	HCFC1R1 (Body, NShore) cg24652919	METH	16	3073191		500000000	41	49.5	-0.61	482
N:GEXP:SIGLEC15:chr18:43405477:43424045:+:284266	SIGLEC15	GEXP	18	43405477	43424045	B:SAMP:I(C1|THCA-TP_mRNAseq_CC_4):::::	THCA-TP_mRNAseq_CC_4 C1	SAMP				500000000	42.8	49.2	-0.68	482
N:GEXP:SIGLEC15:chr18:43405477:43424045:+:284266	SIGLEC15	GEXP	18	43405477	43424045	B:SAMP:I(C1|mRNA_all_k1_4):::::	mRNA_all_k1_4 C1	SAMP				500000000	42.8	49.2	-0.68	482
N:GEXP:SIGLEC15:chr18:43405477:43424045:+:284266	SIGLEC15	GEXP	18	43405477	43424045	C:SAMP:THCA-TP_mRNAseq_CC_4:::::	THCA-TP_mRNAseq_CC_4	SAMP				500000000	43.2	48.8		482
N:GEXP:SIGLEC15:chr18:43405477:43424045:+:284266	SIGLEC15	GEXP	18	43405477	43424045	N:METH:TACSTD2:chr1:59043873:::cg27398499_TSS1500_SShore	TACSTD2 (TSS1500, SShore) cg27398499	METH	1	59043873		500000000	40.2	48.7	-0.6	482
N:GEXP:SIGLEC15:chr18:43405477:43424045:+:284266	SIGLEC15	GEXP	18	43405477	43424045	C:SAMP:mRNA_all_k1_4:::::	mRNA_all_k1_4	SAMP				500000000	42.9	48.5		482
N:GEXP:SIGLEC15:chr18:43405477:43424045:+:284266	SIGLEC15	GEXP	18	43405477	43424045	N:METH:CDSN:chr6:31088352:::cg24735489_TSS200	CDSN (TSS200) cg24735489	METH	6	31088352		500000000	39	47.5	-0.6	482
N:GEXP:SIGLEC15:chr18:43405477:43424045:+:284266	SIGLEC15	GEXP	18	43405477	43424045	B:SAMP:I(C2|THCA-TP_miRseq_CC_3):::::	THCA-TP_miRseq_CC_3 C2	SAMP				500000000	40.8	47.2	-0.66	481
N:GEXP:SIGLEC15:chr18:43405477:43424045:+:284266	SIGLEC15	GEXP	18	43405477	43424045	B:SAMP:I(C1|THCA-TP_mRNAseq_CNMF_4):::::	THCA-TP_mRNAseq_CNMF_4 C1	SAMP				500000000	40.5	46.9	-0.66	482
N:GEXP:SIGLEC15:chr18:43405477:43424045:+:284266	SIGLEC15	GEXP	18	43405477	43424045	C:SAMP:THCA-TP_miRseq_CC_3:::::	THCA-TP_miRseq_CC_3	SAMP				500000000	41.1	46.7		481
N:GEXP:SIGLEC15:chr18:43405477:43424045:+:284266	SIGLEC15	GEXP	18	43405477	43424045	B:SAMP:I(C2|THCA-TP_miRseq_Mature_CC_3):::::	THCA-TP_miRseq_Mature_CC_3 C2	SAMP				500000000	40.2	46.7	-0.66	481
N:GEXP:SIGLEC15:chr18:43405477:43424045:+:284266	SIGLEC15	GEXP	18	43405477	43424045	C:SAMP:THCA-TP_mRNAseq_CNMF_4:::::	THCA-TP_mRNAseq_CNMF_4	SAMP				500000000	41	46.6		482
N:GEXP:SIGLEC15:chr18:43405477:43424045:+:284266	SIGLEC15	GEXP	18	43405477	43424045	C:SAMP:THCA-TP_meth_CNMF_3:::::	THCA-TP_meth_CNMF_3	SAMP				500000000	40.6	46.2		482
N:GEXP:SIGLEC15:chr18:43405477:43424045:+:284266	SIGLEC15	GEXP	18	43405477	43424045	N:METH:RAET1E:chr6:150212118:::cg19979896_TSS200	RAET1E (TSS200) cg19979896	METH	6	150212118		500000000	37.5	45.9	-0.59	482
N:GEXP:SIGLEC15:chr18:43405477:43424045:+:284266	SIGLEC15	GEXP	18	43405477	43424045	C:SAMP:THCA-TP_miRseq_Mature_CC_3:::::	THCA-TP_miRseq_Mature_CC_3	SAMP				500000000	40.2	45.8		481
N:GEXP:SIGLEC15:chr18:43405477:43424045:+:284266	SIGLEC15	GEXP	18	43405477	43424045	B:SAMP:I(C1|THCA-TP_meth_CNMF_3):::::	THCA-TP_meth_CNMF_3 C1	SAMP				500000000	39.2	45.6	-0.65	482
N:GEXP:SIGLEC15:chr18:43405477:43424045:+:284266	SIGLEC15	GEXP	18	43405477	43424045	N:METH:TMEM173:chr5:138862441:::cg16983159_TSS200	TMEM173 (TSS200) cg16983159	METH	5	138862441		500000000	36.8	45.3	-0.59	482
N:GEXP:SIGLEC15:chr18:43405477:43424045:+:284266	SIGLEC15	GEXP	18	43405477	43424045	N:SAMP:BRAF_RAS_nSCORE:::::	BRAF_RAS_nSCORE	SAMP				500000000	38.8	44.7	-0.63	391
N:GEXP:SIGLEC15:chr18:43405477:43424045:+:284266	SIGLEC15	GEXP	18	43405477	43424045	B:SAMP:I(C1,C3|THCA-TP_meth_CNMF_3):::::	THCA-TP_meth_CNMF_3 C1 vs C3	SAMP				500000000	38.2	44.6	-0.7	405
N:GEXP:SIGLEC15:chr18:43405477:43424045:+:284266	SIGLEC15	GEXP	18	43405477	43424045	N:METH:UCN2:chr3:48601585:::cg05125838_TSS1500	UCN2 (TSS1500) cg05125838	METH	3	48601585		500000000	36	44.5	-0.58	482
N:GEXP:SIGLEC15:chr18:43405477:43424045:+:284266	SIGLEC15	GEXP	18	43405477	43424045	N:METH:RIN1:chr11:66104174:::cg14391855_TSS200_SShore	RIN1 (TSS200, SShore) cg14391855	METH	11	66104174		500000000	35.8	44.3	-0.58	482
N:GEXP:SIGLEC15:chr18:43405477:43424045:+:284266	SIGLEC15	GEXP	18	43405477	43424045	N:METH:CRB2:chr9:126118355:::cg02010852_TSS200	CRB2 (TSS200) cg02010852	METH	9	126118355		500000000	35.8	44.3	-0.58	482
N:GEXP:SIGLEC15:chr18:43405477:43424045:+:284266	SIGLEC15	GEXP	18	43405477	43424045	N:METH:KLC1:chr14:104094619:::cg23090046_TSS1500_Island	KLC1 (TSS1500, Island) cg23090046	METH	14	104094619		500000000	35.7	44.1	-0.58	482
N:GEXP:SIGLEC15:chr18:43405477:43424045:+:284266	SIGLEC15	GEXP	18	43405477	43424045	N:METH:FUT3:chr19:5851504:::cg09001777_TSS200	FUT3 (TSS200) cg09001777	METH	19	5851504		500000000	35.2	43.7	-0.58	482
N:GEXP:SIGLEC15:chr18:43405477:43424045:+:284266	SIGLEC15	GEXP	18	43405477	43424045	N:METH:MIR1280:chr3:128079636:::cg27292264_TSS1500	MIR1280 (TSS1500) cg27292264	METH	3	128079636		500000000	34.8	43.3	-0.58	482
N:GEXP:SIGLEC15:chr18:43405477:43424045:+:284266	SIGLEC15	GEXP	18	43405477	43424045	N:METH:FBXO2:chr1:11713123:::cg15746187_Body_NShore	FBXO2 (Body, NShore) cg15746187	METH	1	11713123		500000000	34.6	43.1	-0.58	482
N:GEXP:SIGLEC15:chr18:43405477:43424045:+:284266	SIGLEC15	GEXP	18	43405477	43424045	N:METH:MIR33B:chr17:17717947:::cg04805065_TSS1500_SShore	MIR33B (TSS1500, SShore) cg04805065	METH	17	17717947		500000000	34.3	42.8	-0.57	482
N:GEXP:SIGLEC15:chr18:43405477:43424045:+:284266	SIGLEC15	GEXP	18	43405477	43424045	N:METH:LAMB3:chr1:209825856:::cg01580568_TSS200	LAMB3 (TSS200) cg01580568	METH	1	209825856		500000000	34.3	42.8	-0.57	482
N:GEXP:SIGLEC15:chr18:43405477:43424045:+:284266	SIGLEC15	GEXP	18	43405477	43424045	N:METH:MIR1288:chr17:16184961:::cg25591377_TSS1500	MIR1288 (TSS1500) cg25591377	METH	17	16184961		500000000	34.2	42.7	-0.57	482
N:GEXP:SIGLEC15:chr18:43405477:43424045:+:284266	SIGLEC15	GEXP	18	43405477	43424045	N:METH:GUCY1B2:chr13:51640948:::cg16692277_TSS1500	GUCY1B2 (TSS1500) cg16692277	METH	13	51640948		500000000	34.3	42.7	-0.57	482
N:GEXP:SIGLEC15:chr18:43405477:43424045:+:284266	SIGLEC15	GEXP	18	43405477	43424045	N:METH:SPATA12:chr3:57094763:::cg13745870_1stExon	SPATA12 (1stExon) cg13745870	METH	3	57094763		500000000	33.8	42.3	-0.57	482
N:GEXP:SIGLEC15:chr18:43405477:43424045:+:284266	SIGLEC15	GEXP	18	43405477	43424045	N:METH:GPR55:chr2:231790813:::cg13531460_TSS1500	GPR55 (TSS1500) cg13531460	METH	2	231790813		500000000	33.5	42	-0.57	482
N:GEXP:SIGLEC15:chr18:43405477:43424045:+:284266	SIGLEC15	GEXP	18	43405477	43424045	N:METH:HMCN1:chr1:186157555:::cg03221073_Body	HMCN1 (Body) cg03221073	METH	1	186157555		500000000	33.1	41.6	-0.57	482
N:GEXP:SIGLEC15:chr18:43405477:43424045:+:284266	SIGLEC15	GEXP	18	43405477	43424045	N:METH:MIR550-2:chr7:32772432:::cg23257859_TSS200_SShelf	MIR550-2 (TSS200, SShelf) cg23257859	METH	7	32772432		500000000	33.1	41.5	-0.57	482
N:GEXP:SIGLEC15:chr18:43405477:43424045:+:284266	SIGLEC15	GEXP	18	43405477	43424045	N:METH:MIR33B:chr17:17717967:::cg09186408_TSS1500_SShore	MIR33B (TSS1500, SShore) cg09186408	METH	17	17717967		500000000	32.9	41.4	-0.57	482
N:GEXP:SIGLEC15:chr18:43405477:43424045:+:284266	SIGLEC15	GEXP	18	43405477	43424045	B:SAMP:I(C1|THCA-TP_miRseq_CNMF_3):::::	THCA-TP_miRseq_CNMF_3 C1	SAMP				500000000	34.9	41.4	-0.62	481
N:GEXP:SIGLEC15:chr18:43405477:43424045:+:284266	SIGLEC15	GEXP	18	43405477	43424045	N:METH:NOD2:chr16:50730813:::cg26954174_TSS1500	NOD2 (TSS1500) cg26954174	METH	16	50730813		500000000	32.8	41.2	-0.56	482
N:GEXP:SIGLEC15:chr18:43405477:43424045:+:284266	SIGLEC15	GEXP	18	43405477	43424045	B:SAMP:I(C1,C2|THCA-TP_mRNAseq_CC_4):::::	THCA-TP_mRNAseq_CC_4 C1 vs C2	SAMP				500000000	34.7	41.2	-0.73	346
N:GEXP:SIGLEC15:chr18:43405477:43424045:+:284266	SIGLEC15	GEXP	18	43405477	43424045	N:METH:GGT5:chr22:24641654:::cg15448245_TSS1500	GGT5 (TSS1500) cg15448245	METH	22	24641654		500000000	32.5	41	-0.56	482
N:GEXP:SIGLEC15:chr18:43405477:43424045:+:284266	SIGLEC15	GEXP	18	43405477	43424045	C:SAMP:THCA-TP_miRseq_CNMF_3:::::	THCA-TP_miRseq_CNMF_3	SAMP				500000000	35.3	40.9		481
N:GEXP:SIGLEC15:chr18:43405477:43424045:+:284266	SIGLEC15	GEXP	18	43405477	43424045	N:METH:MED12L:chr3:151034669:::cg09432154_Body	MED12L (Body) cg09432154	METH	3	151034669		500000000	32	40.5	-0.56	482
N:GEXP:SIGLEC15:chr18:43405477:43424045:+:284266	SIGLEC15	GEXP	18	43405477	43424045	N:METH:TRAK1:chr3:42201898:::cg24877842_1stExon	TRAK1 (1stExon) cg24877842	METH	3	42201898		500000000	31.8	40.3	-0.56	482
N:GEXP:SIGLEC15:chr18:43405477:43424045:+:284266	SIGLEC15	GEXP	18	43405477	43424045	N:METH:LIME1:chr20:62367805:::cg06653796_TSS200_NShore	LIME1 (TSS200, NShore) cg06653796	METH	20	62367805		500000000	31.9	40.3	-0.56	482
N:GEXP:SIGLEC15:chr18:43405477:43424045:+:284266	SIGLEC15	GEXP	18	43405477	43424045	N:METH:MIR146B:chr10:104196243:::cg15857661_TSS200_SShelf	MIR146B (TSS200, SShelf) cg15857661	METH	10	104196243		500000000	31.7	40.2	-0.56	482
N:GEXP:SIGLEC15:chr18:43405477:43424045:+:284266	SIGLEC15	GEXP	18	43405477	43424045	N:METH:TMC8:chr17:76128906:::cg16301617_Body_SShore	TMC8 (Body, SShore) cg16301617	METH	17	76128906		500000000	31.4	39.9	-0.56	482
N:GEXP:SIGLEC15:chr18:43405477:43424045:+:284266	SIGLEC15	GEXP	18	43405477	43424045	N:METH:MIR146B:chr10:104196206:::cg05251190_TSS200_SShelf	MIR146B (TSS200, SShelf) cg05251190	METH	10	104196206		500000000	31.1	39.6	-0.56	482
N:GEXP:SIGLEC15:chr18:43405477:43424045:+:284266	SIGLEC15	GEXP	18	43405477	43424045	N:METH:ZNF385A:chr12:54778750:::cg09457245_Body	ZNF385A (Body) cg09457245	METH	12	54778750		500000000	30.9	39.4	-0.55	482
N:GEXP:SIGLEC15:chr18:43405477:43424045:+:284266	SIGLEC15	GEXP	18	43405477	43424045	N:METH:COL8A1:chr3:99378032:::cg21175685_5pUTR	COL8A1 (5pUTR) cg21175685	METH	3	99378032		500000000	30.8	39.3	-0.55	482
N:GEXP:SIGLEC15:chr18:43405477:43424045:+:284266	SIGLEC15	GEXP	18	43405477	43424045	N:METH:AKT3:chr1:244006288:::cg11314684_Body	AKT3 (Body) cg11314684	METH	1	244006288		500000000	30.7	39.2	-0.55	482
N:GEXP:SIGLEC15:chr18:43405477:43424045:+:284266	SIGLEC15	GEXP	18	43405477	43424045	N:METH:ANGPTL2:chr9:129884457:::cg11213150_5pUTR	ANGPTL2 (5pUTR) cg11213150	METH	9	129884457		500000000	30.5	39	-0.55	482
N:GEXP:SIGLEC15:chr18:43405477:43424045:+:284266	SIGLEC15	GEXP	18	43405477	43424045	N:METH:UNKL:chr16:1429015:::cg26728422_5pUTR_NShore	UNKL (5pUTR, NShore) cg26728422	METH	16	1429015		500000000	30	38.5	-0.55	482
N:GEXP:SIGLEC15:chr18:43405477:43424045:+:284266	SIGLEC15	GEXP	18	43405477	43424045	N:METH:C3orf26:chr3:99620389:::cg05878887_Body	C3orf26 (Body) cg05878887	METH	3	99620389		500000000	29.8	38.3	-0.55	482
N:GEXP:SIGLEC15:chr18:43405477:43424045:+:284266	SIGLEC15	GEXP	18	43405477	43424045	N:METH:VASN:chr16:4421603:::cg09276451_TSS1500_NShore	VASN (TSS1500, NShore) cg09276451	METH	16	4421603		500000000	29.8	38.3	-0.55	482
N:GEXP:SIGLEC15:chr18:43405477:43424045:+:284266	SIGLEC15	GEXP	18	43405477	43424045	N:MIRN:hsa-miR-146b-3p:chr10:104196269:104196341:+:MIMAT0004766	hsa-miR-146b-3p	MIRN	10	104196269	104196341	500000000	31.1	38.1	0.55	481
N:GEXP:SIGLEC15:chr18:43405477:43424045:+:284266	SIGLEC15	GEXP	18	43405477	43424045	N:METH:CDSN:chr6:31088188:::cg08424423_1stExon	CDSN (1stExon) cg08424423	METH	6	31088188		500000000	29.7	38.1	-0.55	482
N:GEXP:SIGLEC15:chr18:43405477:43424045:+:284266	SIGLEC15	GEXP	18	43405477	43424045	N:METH:CAV1:chr7:116164704:::cg17469978_TSS200_Island	CAV1 (TSS200, Island) cg17469978	METH	7	116164704		500000000	29.7	38.1	-0.55	482
N:GEXP:SIGLEC15:chr18:43405477:43424045:+:284266	SIGLEC15	GEXP	18	43405477	43424045	C:SAMP:SuperCluster_k2:::::	SuperCluster_k2	SAMP				500000000	32.4	38	-0.66	391
N:GEXP:SIGLEC15:chr18:43405477:43424045:+:284266	SIGLEC15	GEXP	18	43405477	43424045	B:SAMP:I(RAS|SuperCluster_k2):::::	SuperCluster_k2 RAS	SAMP				500000000	31.5	38	-0.66	391
N:GEXP:SIGLEC15:chr18:43405477:43424045:+:284266	SIGLEC15	GEXP	18	43405477	43424045	B:SAMP:I(BRAF|SuperCluster_k2):::::	SuperCluster_k2 BRAF	SAMP				500000000	31.5	38	0.66	391
N:GEXP:SIGLEC15:chr18:43405477:43424045:+:284266	SIGLEC15	GEXP	18	43405477	43424045	N:MIRN:hsa-miR-21-5p:chr17:57918627:57918698:+:MIMAT0000076	hsa-miR-21-5p	MIRN	17	57918627	57918698	500000000	30.9	37.9	0.55	481
N:GEXP:SIGLEC15:chr18:43405477:43424045:+:284266	SIGLEC15	GEXP	18	43405477	43424045	N:METH:CXCL17:chr19:42947133:::cg15937958_1stExon	CXCL17 (1stExon) cg15937958	METH	19	42947133		500000000	29.4	37.9	-0.54	482
N:GEXP:SIGLEC15:chr18:43405477:43424045:+:284266	SIGLEC15	GEXP	18	43405477	43424045	N:METH:C20orf195:chr20:62184363:::cg06661994_TSS200_NShore	C20orf195 (TSS200, NShore) cg06661994	METH	20	62184363		500000000	29.3	37.8	-0.54	482
N:GEXP:SIGLEC15:chr18:43405477:43424045:+:284266	SIGLEC15	GEXP	18	43405477	43424045	B:SAMP:I(C1|THCA-TP_miRseq_Mature_CNMF_3):::::	THCA-TP_miRseq_Mature_CNMF_3 C1	SAMP				500000000	31.4	37.8	-0.59	481
N:GEXP:SIGLEC15:chr18:43405477:43424045:+:284266	SIGLEC15	GEXP	18	43405477	43424045	B:SAMP:I(C1,C2|THCA-TP_miRseq_Mature_CC_3):::::	THCA-TP_miRseq_Mature_CC_3 C1 vs C2	SAMP				500000000	31.1	37.5	0.73	318
N:GEXP:SIGLEC15:chr18:43405477:43424045:+:284266	SIGLEC15	GEXP	18	43405477	43424045	N:METH:MIR33B:chr17:17717894:::cg03164243_TSS1500_SShore	MIR33B (TSS1500, SShore) cg03164243	METH	17	17717894		500000000	29	37.4	-0.54	482
N:GEXP:SIGLEC15:chr18:43405477:43424045:+:284266	SIGLEC15	GEXP	18	43405477	43424045	B:SAMP:I(C2,C3|THCA-TP_miRseq_CC_3):::::	THCA-TP_miRseq_CC_3 C2 vs C3	SAMP				500000000	30.9	37.4	-0.71	329
N:GEXP:SIGLEC15:chr18:43405477:43424045:+:284266	SIGLEC15	GEXP	18	43405477	43424045	N:METH:MIR146B:chr10:104196213:::cg05858126_TSS200_SShelf	MIR146B (TSS200, SShelf) cg05858126	METH	10	104196213		500000000	28.8	37.3	-0.54	482
N:GEXP:SIGLEC15:chr18:43405477:43424045:+:284266	SIGLEC15	GEXP	18	43405477	43424045	C:SAMP:THCA-TP_miRseq_Mature_CNMF_3:::::	THCA-TP_miRseq_Mature_CNMF_3	SAMP				500000000	31.7	37.3		481
N:GEXP:SIGLEC15:chr18:43405477:43424045:+:284266	SIGLEC15	GEXP	18	43405477	43424045	N:METH:CHI3L1:chr1:203155737:::cg03625911_1stExon	CHI3L1 (1stExon) cg03625911	METH	1	203155737		500000000	28.8	37.2	-0.54	482
N:GEXP:SIGLEC15:chr18:43405477:43424045:+:284266	SIGLEC15	GEXP	18	43405477	43424045	N:METH:MIR1289-2:chr5:132763967:::cg10205925_TSS1500	MIR1289-2 (TSS1500) cg10205925	METH	5	132763967		500000000	28.6	37.1	-0.54	482
N:GEXP:SIGLEC15:chr18:43405477:43424045:+:284266	SIGLEC15	GEXP	18	43405477	43424045	B:SAMP:I(C1,C4|THCA-TP_mRNAseq_CNMF_4):::::	THCA-TP_mRNAseq_CNMF_4 C1 vs C4	SAMP				500000000	30.7	37.1	-0.73	313
N:GEXP:SIGLEC15:chr18:43405477:43424045:+:284266	SIGLEC15	GEXP	18	43405477	43424045	B:SAMP:I(C1,C2|THCA-TP_miRseq_CC_3):::::	THCA-TP_miRseq_CC_3 C1 vs C2	SAMP				500000000	30.7	37.1	0.76	284
N:GEXP:SIGLEC15:chr18:43405477:43424045:+:284266	SIGLEC15	GEXP	18	43405477	43424045	N:METH:AGPAT2:chr9:139582585:::cg15720535_TSS1500_Island	AGPAT2 (TSS1500, Island) cg15720535	METH	9	139582585		500000000	28.3	36.8	-0.54	482
N:GEXP:SIGLEC15:chr18:43405477:43424045:+:284266	SIGLEC15	GEXP	18	43405477	43424045	B:SAMP:I(C2,C3|THCA-TP_miRseq_Mature_CC_3):::::	THCA-TP_miRseq_Mature_CC_3 C2 vs C3	SAMP				500000000	29.9	36.3	-0.74	293
N:GEXP:SIGLEC15:chr18:43405477:43424045:+:284266	SIGLEC15	GEXP	18	43405477	43424045	N:METH:MIR146B:chr10:104196339:::cg13442016_Body_SShelf	MIR146B (Body, SShelf) cg13442016	METH	10	104196339		500000000	27.7	36.2	-0.53	482
N:GEXP:SIGLEC15:chr18:43405477:43424045:+:284266	SIGLEC15	GEXP	18	43405477	43424045	N:MIRN:hsa-miR-146b-5p:chr10:104196269:104196341:+:MIMAT0002809	hsa-miR-146b-5p	MIRN	10	104196269	104196341	500000000	29	36.1	0.53	481
N:GEXP:SIGLEC15:chr18:43405477:43424045:+:284266	SIGLEC15	GEXP	18	43405477	43424045	N:METH:MIR762:chr16:30904573:::cg02558026_TSS1500_NShore	MIR762 (TSS1500, NShore) cg02558026	METH	16	30904573		500000000	27.6	36.1	-0.53	482
N:GEXP:SIGLEC15:chr18:43405477:43424045:+:284266	SIGLEC15	GEXP	18	43405477	43424045	N:METH:LCN6:chr9:139642875:::cg11873854_1stExon_SShore	LCN6 (1stExon, SShore) cg11873854	METH	9	139642875		500000000	27.6	36.1	-0.53	482
N:GEXP:SIGLEC15:chr18:43405477:43424045:+:284266	SIGLEC15	GEXP	18	43405477	43424045	N:METH:PDLIM2:chr8:22437193:::cg23696886_TSS1500_SShore	PDLIM2 (TSS1500, SShore) cg23696886	METH	8	22437193		500000000	27.4	35.9	-0.53	482
N:GEXP:SIGLEC15:chr18:43405477:43424045:+:284266	SIGLEC15	GEXP	18	43405477	43424045	C:SAMP:Meth_k4:::::	Meth_k4	SAMP				500000000	30.3	35.9		482
N:GEXP:SIGLEC15:chr18:43405477:43424045:+:284266	SIGLEC15	GEXP	18	43405477	43424045	N:MIRN:hsa-miR-152:chr17:46114527:46114613:+:MIMAT0000438	hsa-miR-152	MIRN	17	46114527	46114613	500000000	28.7	35.7	-0.53	481
N:GEXP:SIGLEC15:chr18:43405477:43424045:+:284266	SIGLEC15	GEXP	18	43405477	43424045	N:METH:PTPN9:chr15:75872043:::cg04914105_TSS1500_SShore	PTPN9 (TSS1500, SShore) cg04914105	METH	15	75872043		500000000	27.1	35.6	-0.53	482
N:GEXP:SIGLEC15:chr18:43405477:43424045:+:284266	SIGLEC15	GEXP	18	43405477	43424045	N:METH:CAPG:chr2:85637116:::cg04881903_5pUTR_NShelf	CAPG (5pUTR, NShelf) cg04881903	METH	2	85637116		500000000	27	35.5	-0.53	482
N:GEXP:SIGLEC15:chr18:43405477:43424045:+:284266	SIGLEC15	GEXP	18	43405477	43424045	N:METH:UGT1A10:chr2:234600149:::cg12385643_Body	UGT1A10 (Body) cg12385643	METH	2	234600149		500000000	27	35.5	-0.53	482
N:GEXP:SIGLEC15:chr18:43405477:43424045:+:284266	SIGLEC15	GEXP	18	43405477	43424045	N:METH:C4orf26:chr4:76481299:::cg10409560_1stExon	C4orf26 (1stExon) cg10409560	METH	4	76481299		500000000	26.4	34.9	-0.53	482
N:GEXP:SIGLEC15:chr18:43405477:43424045:+:284266	SIGLEC15	GEXP	18	43405477	43424045	N:METH:ASPSCR1:chr17:79934870:::cg24392479_TSS1500_NShore	ASPSCR1 (TSS1500, NShore) cg24392479	METH	17	79934870		500000000	26.4	34.9	-0.53	482
N:GEXP:SIGLEC15:chr18:43405477:43424045:+:284266	SIGLEC15	GEXP	18	43405477	43424045	N:METH:TMC8:chr17:76126301:::cg00447208_TSS1500_NShore	TMC8 (TSS1500, NShore) cg00447208	METH	17	76126301		500000000	26.3	34.8	-0.52	482
N:GEXP:SIGLEC15:chr18:43405477:43424045:+:284266	SIGLEC15	GEXP	18	43405477	43424045	N:METH:PDLIM4:chr5:131593812:::cg01305625_Body_Island	PDLIM4 (Body, Island) cg01305625	METH	5	131593812		500000000	26.2	34.7	-0.52	481
N:GEXP:SIGLEC15:chr18:43405477:43424045:+:284266	SIGLEC15	GEXP	18	43405477	43424045	N:METH:SCARA3:chr8:27492077:::cg26847866_Body_SShore	SCARA3 (Body, SShore) cg26847866	METH	8	27492077		500000000	26.1	34.6	-0.52	482
N:GEXP:SIGLEC15:chr18:43405477:43424045:+:284266	SIGLEC15	GEXP	18	43405477	43424045	N:METH:CCR1:chr3:46249795:::cg13144783_1stExon	CCR1 (1stExon) cg13144783	METH	3	46249795		500000000	26	34.5	-0.52	482
N:GEXP:SIGLEC15:chr18:43405477:43424045:+:284266	SIGLEC15	GEXP	18	43405477	43424045	B:SAMP:I(C1,C2|THCA-TP_miRseq_CNMF_3):::::	THCA-TP_miRseq_CNMF_3 C1 vs C2	SAMP				500000000	28	34.4	-0.69	319
N:GEXP:SIGLEC15:chr18:43405477:43424045:+:284266	SIGLEC15	GEXP	18	43405477	43424045	N:METH:GNLY:chr2:85921438:::cg25066857_5pUTR	GNLY (5pUTR) cg25066857	METH	2	85921438		500000000	25.7	34.2	-0.52	482
N:GEXP:SIGLEC15:chr18:43405477:43424045:+:284266	SIGLEC15	GEXP	18	43405477	43424045	N:MIRN:hsa-miR-7-2-3p:chr15:89155056:89155165:+:MIMAT0004554	hsa-miR-7-2-3p	MIRN	15	89155056	89155165	500000000	27	34	-0.52	481
N:GEXP:SIGLEC15:chr18:43405477:43424045:+:284266	SIGLEC15	GEXP	18	43405477	43424045	N:METH:ARHGEF2:chr1:155948742:::cg23320056_TSS1500_SShore	ARHGEF2 (TSS1500, SShore) cg23320056	METH	1	155948742		500000000	25.4	33.9	-0.52	482
N:GEXP:SIGLEC15:chr18:43405477:43424045:+:284266	SIGLEC15	GEXP	18	43405477	43424045	N:MIRN:hsa-miR-204-5p:chr9:73424891:73425000:+:MIMAT0000265	hsa-miR-204-5p	MIRN	9	73424891	73425000	500000000	26.7	33.7	-0.52	481
N:GEXP:SIGLEC15:chr18:43405477:43424045:+:284266	SIGLEC15	GEXP	18	43405477	43424045	N:METH:19q13.42:chr19:55582635:::cg27105123	19q13.42 cg27105123	METH	19	55582635		500000000	25.2	33.6	-0.52	482
N:GEXP:SIGLEC15:chr18:43405477:43424045:+:284266	SIGLEC15	GEXP	18	43405477	43424045	B:SAMP:I(C3|THCA-TP_meth_CNMF_3):::::	THCA-TP_meth_CNMF_3 C3	SAMP				500000000	27.2	33.6	0.56	482
N:GEXP:SIGLEC15:chr18:43405477:43424045:+:284266	SIGLEC15	GEXP	18	43405477	43424045	N:METH:TM7SF4:chr8:105351661:::cg08657449_TSS1500	TM7SF4 (TSS1500) cg08657449	METH	8	105351661		500000000	24.9	33.4	-0.52	482
N:GEXP:SIGLEC15:chr18:43405477:43424045:+:284266	SIGLEC15	GEXP	18	43405477	43424045	N:METH:MIR155HG:chr21:26946167:::cg13309012_Body	MIR155HG (Body) cg13309012	METH	21	26946167		500000000	24.8	33.3	-0.51	482
N:GEXP:SIGLEC15:chr18:43405477:43424045:+:284266	SIGLEC15	GEXP	18	43405477	43424045	N:METH:C1orf116:chr1:207205525:::cg01119135_5pUTR	C1orf116 (5pUTR) cg01119135	METH	1	207205525		500000000	24.8	33.3	-0.52	482
N:GEXP:SIGLEC15:chr18:43405477:43424045:+:284266	SIGLEC15	GEXP	18	43405477	43424045	N:SAMP:pERK_signature:::::	pERK_signature	SAMP				500000000	27.4	33.3	0.56	391
N:GEXP:SIGLEC15:chr18:43405477:43424045:+:284266	SIGLEC15	GEXP	18	43405477	43424045	N:METH:HPD:chr12:122297408:::cg02506908_TSS1500	HPD (TSS1500) cg02506908	METH	12	122297408		500000000	24.5	33	-0.51	482
N:GEXP:SIGLEC15:chr18:43405477:43424045:+:284266	SIGLEC15	GEXP	18	43405477	43424045	N:METH:PDLIM4:chr5:131592959:::cg20512303_TSS1500_NShore	PDLIM4 (TSS1500, NShore) cg20512303	METH	5	131592959		500000000	24.3	32.8	-0.51	482
N:GEXP:SIGLEC15:chr18:43405477:43424045:+:284266	SIGLEC15	GEXP	18	43405477	43424045	N:METH:LGALS1:chr22:38071677:::cg19853760_1stExon_NShore	LGALS1 (1stExon, NShore) cg19853760	METH	22	38071677		500000000	24.2	32.6	-0.51	482
N:GEXP:SIGLEC15:chr18:43405477:43424045:+:284266	SIGLEC15	GEXP	18	43405477	43424045	N:METH:SUPT3H:chr6:45296101:::cg01946401_5pUTR	SUPT3H (5pUTR) cg01946401	METH	6	45296101		500000000	23.5	32	-0.51	482
N:GEXP:SIGLEC15:chr18:43405477:43424045:+:284266	SIGLEC15	GEXP	18	43405477	43424045	N:METH:RIN1:chr11:66103925:::cg05998426_1stExon_SShore	RIN1 (1stExon, SShore) cg05998426	METH	11	66103925		500000000	23.4	31.9	-0.51	482
N:GEXP:SIGLEC15:chr18:43405477:43424045:+:284266	SIGLEC15	GEXP	18	43405477	43424045	N:METH:C1orf229:chr1:247276647:::cg18354594_TSS1500_SShore	C1orf229 (TSS1500, SShore) cg18354594	METH	1	247276647		500000000	23.2	31.7	-0.5	482
N:GEXP:SIGLEC15:chr18:43405477:43424045:+:284266	SIGLEC15	GEXP	18	43405477	43424045	N:SAMP:THCA-TP_meth_CNMF_3_sv:::::	THCA-TP_meth_CNMF_3_sv	SAMP				500000000	25.9	31.7	-0.5	482
N:GEXP:SIGLEC15:chr18:43405477:43424045:+:284266	SIGLEC15	GEXP	18	43405477	43424045	N:MIRN:hsa-miR-1179:chr15:89151338:89151428:+:MIMAT0005824	hsa-miR-1179	MIRN	15	89151338	89151428	500000000	24.4	31.5	-0.5	481
N:GEXP:SIGLEC15:chr18:43405477:43424045:+:284266	SIGLEC15	GEXP	18	43405477	43424045	N:METH:ZNRF2:chr7:30328151:::cg02181036_Body_SShelf	ZNRF2 (Body, SShelf) cg02181036	METH	7	30328151		500000000	23	31.5	-0.5	482
N:GEXP:SIGLEC15:chr18:43405477:43424045:+:284266	SIGLEC15	GEXP	18	43405477	43424045	N:METH:S100A4:chr1:153518054:::cg26894575_5pUTR	S100A4 (5pUTR) cg26894575	METH	1	153518054		500000000	23	31.5	-0.5	482
N:GEXP:SIGLEC15:chr18:43405477:43424045:+:284266	SIGLEC15	GEXP	18	43405477	43424045	B:SAMP:I(C1,C5|mRNA_all_k1_4):::::	mRNA_all_k1_4 C1 vs C5	SAMP				500000000	25.1	31.5	-0.76	240
N:GEXP:SIGLEC15:chr18:43405477:43424045:+:284266	SIGLEC15	GEXP	18	43405477	43424045	B:SAMP:I(C1,C3|THCA-TP_mRNAseq_CNMF_4):::::	THCA-TP_mRNAseq_CNMF_4 C1 vs C3	SAMP				500000000	25.1	31.5	-0.73	266
N:GEXP:SIGLEC15:chr18:43405477:43424045:+:284266	SIGLEC15	GEXP	18	43405477	43424045	N:METH:SELPLG:chr12:109027683:::cg24497819_TSS200	SELPLG (TSS200) cg24497819	METH	12	109027683		500000000	22.9	31.4	-0.5	482
N:GEXP:SIGLEC15:chr18:43405477:43424045:+:284266	SIGLEC15	GEXP	18	43405477	43424045	N:METH:CFH:chr1:196620963:::cg23557926_TSS200	CFH (TSS200) cg23557926	METH	1	196620963		500000000	22.9	31.4	-0.5	482
N:GEXP:SIGLEC15:chr18:43405477:43424045:+:284266	SIGLEC15	GEXP	18	43405477	43424045	N:METH:CBLC:chr19:45279765:::cg03292149_TSS1500_NShore	CBLC (TSS1500, NShore) cg03292149	METH	19	45279765		500000000	22.9	31.4	-0.5	482
N:GEXP:SIGLEC15:chr18:43405477:43424045:+:284266	SIGLEC15	GEXP	18	43405477	43424045	B:SAMP:I(C1,C2|THCA-TP_miRseq_Mature_CNMF_3):::::	THCA-TP_miRseq_Mature_CNMF_3 C1 vs C2	SAMP				500000000	24.9	31.3	-0.65	327
N:GEXP:SIGLEC15:chr18:43405477:43424045:+:284266	SIGLEC15	GEXP	18	43405477	43424045	N:METH:SLC2A3:chr12:8088818:::cg20972214_1stExon	SLC2A3 (1stExon) cg20972214	METH	12	8088818		500000000	22.7	31.1	-0.5	482
N:GEXP:SIGLEC15:chr18:43405477:43424045:+:284266	SIGLEC15	GEXP	18	43405477	43424045	N:METH:TNFRSF1B:chr1:12227700:::cg26189983_Body_Island	TNFRSF1B (Body, Island) cg26189983	METH	1	12227700		500000000	22.4	30.9	-0.5	482
N:GEXP:SIGLEC15:chr18:43405477:43424045:+:284266	SIGLEC15	GEXP	18	43405477	43424045	N:MIRN:hsa-miR-31-5p:chr9:21512114:21512184:+:MIMAT0000089	hsa-miR-31-5p	MIRN	9	21512114	21512184	500000000	23.8	30.8	0.5	481
N:GEXP:SIGLEC15:chr18:43405477:43424045:+:284266	SIGLEC15	GEXP	18	43405477	43424045	N:METH:SNAPC2:chr19:7986137:::cg24391122_Body_SShore	SNAPC2 (Body, SShore) cg24391122	METH	19	7986137		500000000	22.2	30.7	-0.5	482
N:GEXP:SIGLEC15:chr18:43405477:43424045:+:284266	SIGLEC15	GEXP	18	43405477	43424045	N:METH:MIR33B:chr17:17717183:::cg20544516_Body_SShore	MIR33B (Body, SShore) cg20544516	METH	17	17717183		500000000	22.2	30.7	-0.5	482
N:GEXP:SIGLEC15:chr18:43405477:43424045:+:284266	SIGLEC15	GEXP	18	43405477	43424045	N:METH:FBXO44:chr1:11713540:::cg06848073_TSS1500_NShore	FBXO44 (TSS1500, NShore) cg06848073	METH	1	11713540		500000000	22.1	30.6	-0.5	482
N:GEXP:SIGLEC15:chr18:43405477:43424045:+:284266	SIGLEC15	GEXP	18	43405477	43424045	B:SAMP:I(C1,C3|NBS_k3):::::	NBS_k3 C1 vs C3	SAMP				500000000	24	30.5	-0.64	330
N:GEXP:SIGLEC15:chr18:43405477:43424045:+:284266	SIGLEC15	GEXP	18	43405477	43424045	N:METH:PHYHIP:chr8:22089103:::cg26104206_5pUTR_NShore	PHYHIP (5pUTR, NShore) cg26104206	METH	8	22089103		500000000	22	30.4	-0.5	482
N:GEXP:SIGLEC15:chr18:43405477:43424045:+:284266	SIGLEC15	GEXP	18	43405477	43424045	B:SAMP:I(C1,C3|THCA-TP_mRNAseq_CC_4):::::	THCA-TP_mRNAseq_CC_4 C1 vs C3	SAMP				500000000	24	30.4	-0.77	228
N:GEXP:SIGLEC15:chr18:43405477:43424045:+:284266	SIGLEC15	GEXP	18	43405477	43424045	N:METH:MIR200B:chr1:1101462:::cg14144728_TSS1500_SShore	MIR200B (TSS1500, SShore) cg14144728	METH	1	1101462		500000000	21.7	30.2	-0.49	482
N:GEXP:SIGLEC15:chr18:43405477:43424045:+:284266	SIGLEC15	GEXP	18	43405477	43424045	B:SAMP:I(C1,C4|mRNA_all_k1_4):::::	mRNA_all_k1_4 C1 vs C4	SAMP				500000000	23.8	30.2	-0.77	227
N:GEXP:SIGLEC15:chr18:43405477:43424045:+:284266	SIGLEC15	GEXP	18	43405477	43424045	N:METH:CYP4B1:chr1:47264866:::cg23414387_1stExon	CYP4B1 (1stExon) cg23414387	METH	1	47264866		500000000	21.6	30.1	-0.49	482
N:GEXP:SIGLEC15:chr18:43405477:43424045:+:284266	SIGLEC15	GEXP	18	43405477	43424045	N:SAMP:THCA-TP_mRNAseq_CNMF_4_sv:::::	THCA-TP_mRNAseq_CNMF_4_sv	SAMP				500000000	24.3	30.1	-0.49	482
N:GEXP:SIGLEC15:chr18:43405477:43424045:+:284266	SIGLEC15	GEXP	18	43405477	43424045	N:METH:FOXN1:chr17:26850322:::cg10213812_TSS1500	FOXN1 (TSS1500) cg10213812	METH	17	26850322		500000000	21.5	30	-0.49	482
N:GEXP:SIGLEC15:chr18:43405477:43424045:+:284266	SIGLEC15	GEXP	18	43405477	43424045	N:METH:C9orf5:chr9:111808842:::cg01920129_Body	C9orf5 (Body) cg01920129	METH	9	111808842		500000000	21.4	29.9	-0.49	482
N:GEXP:SIGLEC15:chr18:43405477:43424045:+:284266	SIGLEC15	GEXP	18	43405477	43424045	N:METH:EBI3:chr19:4229887:::cg16592658_Body	EBI3 (Body) cg16592658	METH	19	4229887		500000000	21.4	29.8	-0.49	482
N:GEXP:SIGLEC15:chr18:43405477:43424045:+:284266	SIGLEC15	GEXP	18	43405477	43424045	B:SAMP:I(C1|NBS_k3):::::	NBS_k3 C1	SAMP				500000000	23.4	29.8	-0.6	368
N:GEXP:SIGLEC15:chr18:43405477:43424045:+:284266	SIGLEC15	GEXP	18	43405477	43424045	N:METH:RDH5:chr12:56114269:::cg17243643_1stExon_SShelf	RDH5 (1stExon, SShelf) cg17243643	METH	12	56114269		500000000	21.1	29.6	-0.49	482
N:GEXP:SIGLEC15:chr18:43405477:43424045:+:284266	SIGLEC15	GEXP	18	43405477	43424045	N:METH:RBM47:chr4:40518024:::cg01704534_5pUTR	RBM47 (5pUTR) cg01704534	METH	4	40518024		500000000	21	29.5	-0.49	482
N:GEXP:SIGLEC15:chr18:43405477:43424045:+:284266	SIGLEC15	GEXP	18	43405477	43424045	N:METH:CD14:chr5:140012986:::cg19008097_1stExon_SShore	CD14 (1stExon, SShore) cg19008097	METH	5	140012986		500000000	20.9	29.4	-0.49	482
N:GEXP:SIGLEC15:chr18:43405477:43424045:+:284266	SIGLEC15	GEXP	18	43405477	43424045	N:METH:TNFSF12:chr17:7452926:::cg12045829_Body_SShore	TNFSF12 (Body, SShore) cg12045829	METH	17	7452926		500000000	20.9	29.4	-0.49	482
N:GEXP:SIGLEC15:chr18:43405477:43424045:+:284266	SIGLEC15	GEXP	18	43405477	43424045	N:METH:PDGFRB:chr5:149535695:::cg12727795_TSS1500	PDGFRB (TSS1500) cg12727795	METH	5	149535695		500000000	20.9	29.4	-0.49	482
N:GEXP:SIGLEC15:chr18:43405477:43424045:+:284266	SIGLEC15	GEXP	18	43405477	43424045	N:METH:COL3A1:chr2:189839474:::cg20770175_Body	COL3A1 (Body) cg20770175	METH	2	189839474		500000000	21	29.4	-0.49	482
N:GEXP:SIGLEC15:chr18:43405477:43424045:+:284266	SIGLEC15	GEXP	18	43405477	43424045	N:MIRN:hsa-miR-31-3p:chr9:21512114:21512184:+:MIMAT0004504	hsa-miR-31-3p	MIRN	9	21512114	21512184	500000000	22.1	29.1	0.49	481
N:GEXP:SIGLEC15:chr18:43405477:43424045:+:284266	SIGLEC15	GEXP	18	43405477	43424045	N:METH:TRMT2A:chr22:20103541:::cg02763671_Body_NShore	TRMT2A (Body, NShore) cg02763671	METH	22	20103541		500000000	20.6	29.1	-0.48	482
N:GEXP:SIGLEC15:chr18:43405477:43424045:+:284266	SIGLEC15	GEXP	18	43405477	43424045	N:METH:MIR21:chr17:57918630:::cg15759721_Body	MIR21 (Body) cg15759721	METH	17	57918630		500000000	20.7	29.1	-0.49	482
N:GEXP:SIGLEC15:chr18:43405477:43424045:+:284266	SIGLEC15	GEXP	18	43405477	43424045	C:SAMP:NBS_k3:::::	NBS_k3	SAMP				500000000	23.4	29		368
N:GEXP:SIGLEC15:chr18:43405477:43424045:+:284266	SIGLEC15	GEXP	18	43405477	43424045	B:SAMP:I(C1,C3|THCA-TP_miRseq_CNMF_3):::::	THCA-TP_miRseq_CNMF_3 C1 vs C3	SAMP				500000000	22.6	29	-0.64	313
N:GEXP:SIGLEC15:chr18:43405477:43424045:+:284266	SIGLEC15	GEXP	18	43405477	43424045	N:METH:MIR200B:chr1:1101348:::cg13449535_TSS1500_SShore	MIR200B (TSS1500, SShore) cg13449535	METH	1	1101348		500000000	20.3	28.8	-0.48	482
N:GEXP:SIGLEC15:chr18:43405477:43424045:+:284266	SIGLEC15	GEXP	18	43405477	43424045	N:METH:TNNC1:chr3:52487733:::cg26738080_Body_NShore	TNNC1 (Body, NShore) cg26738080	METH	3	52487733		500000000	20.3	28.8	-0.48	482
N:GEXP:SIGLEC15:chr18:43405477:43424045:+:284266	SIGLEC15	GEXP	18	43405477	43424045	N:METH:MIR21:chr17:57918600:::cg02515217_TSS200	MIR21 (TSS200) cg02515217	METH	17	57918600		500000000	20.3	28.8	-0.48	482
N:GEXP:SIGLEC15:chr18:43405477:43424045:+:284266	SIGLEC15	GEXP	18	43405477	43424045	N:METH:AMT:chr3:49460162:::cg25021247_TSS200	AMT (TSS200) cg25021247	METH	3	49460162		500000000	20.2	28.7	-0.48	482
N:GEXP:SIGLEC15:chr18:43405477:43424045:+:284266	SIGLEC15	GEXP	18	43405477	43424045	N:MIRN:hsa-miR-222-3p:chrX:45606421:45606530:+:MIMAT0000279	hsa-miR-222-3p	MIRN	X	45606421	45606530	500000000	21.5	28.6	0.48	481
N:GEXP:SIGLEC15:chr18:43405477:43424045:+:284266	SIGLEC15	GEXP	18	43405477	43424045	N:METH:GFAP:chr17:42994269:::cg21944455_TSS1500	GFAP (TSS1500) cg21944455	METH	17	42994269		500000000	20.1	28.6	-0.48	481
N:GEXP:SIGLEC15:chr18:43405477:43424045:+:284266	SIGLEC15	GEXP	18	43405477	43424045	N:METH:IL23A:chr12:56732721:::cg00294382_5pUTR	IL23A (5pUTR) cg00294382	METH	12	56732721		500000000	19.9	28.4	-0.48	482
N:GEXP:SIGLEC15:chr18:43405477:43424045:+:284266	SIGLEC15	GEXP	18	43405477	43424045	N:MIRN:hsa-miR-221-3p:chrX:45605585:45605694:+:MIMAT0000278	hsa-miR-221-3p	MIRN	X	45605585	45605694	500000000	21.3	28.3	0.48	481
N:GEXP:SIGLEC15:chr18:43405477:43424045:+:284266	SIGLEC15	GEXP	18	43405477	43424045	N:METH:CHRNB4:chr15:78933902:::cg21402071_TSS1500_SShore	CHRNB4 (TSS1500, SShore) cg21402071	METH	15	78933902		500000000	19.8	28.2	-0.48	482
N:GEXP:SIGLEC15:chr18:43405477:43424045:+:284266	SIGLEC15	GEXP	18	43405477	43424045	B:SAMP:I(classical_2|Meth_k4):::::	Meth_k4 classical_2	SAMP				500000000	21.8	28.2	0.51	482
N:GEXP:SIGLEC15:chr18:43405477:43424045:+:284266	SIGLEC15	GEXP	18	43405477	43424045	N:METH:MOCS1:chr6:39895360:::cg25366404_5pUTR	MOCS1 (5pUTR) cg25366404	METH	6	39895360		500000000	19.5	28	-0.48	482
N:GEXP:SIGLEC15:chr18:43405477:43424045:+:284266	SIGLEC15	GEXP	18	43405477	43424045	N:MIRN:hsa-miR-218-1-3p:chr4:20529898:20530007:+:MIMAT0004565	hsa-miR-218-1-3p	MIRN	4	20529898	20530007	500000000	20.7	27.7	0.48	481
N:GEXP:SIGLEC15:chr18:43405477:43424045:+:284266	SIGLEC15	GEXP	18	43405477	43424045	N:METH:TRAK1:chr3:42201374:::cg08804892_TSS1500	TRAK1 (TSS1500) cg08804892	METH	3	42201374		500000000	19.1	27.6	-0.47	482
N:GEXP:SIGLEC15:chr18:43405477:43424045:+:284266	SIGLEC15	GEXP	18	43405477	43424045	N:MIRN:hsa-miR-509-3p:chrX:146340278:146340368:+:MIMAT0002881	hsa-miR-509-3p	MIRN	X	146340278	146340368	500000000	20.4	27.5	0.47	481
N:GEXP:SIGLEC15:chr18:43405477:43424045:+:284266	SIGLEC15	GEXP	18	43405477	43424045	N:METH:LTC4S:chr5:179221090:::cg11394785_1stExon_NShore	LTC4S (1stExon, NShore) cg11394785	METH	5	179221090		500000000	18.9	27.4	-0.47	481
N:GEXP:SIGLEC15:chr18:43405477:43424045:+:284266	SIGLEC15	GEXP	18	43405477	43424045	N:METH:RDH5:chr12:56114155:::cg02192520_1stExon_SShelf	RDH5 (1stExon, SShelf) cg02192520	METH	12	56114155		500000000	18.9	27.4	-0.47	482
N:GEXP:SIGLEC15:chr18:43405477:43424045:+:284266	SIGLEC15	GEXP	18	43405477	43424045	N:METH:IL32:chr16:3115286:::cg23813257_TSS1500	IL32 (TSS1500) cg23813257	METH	16	3115286		500000000	18.6	27.1	-0.47	482
N:GEXP:SIGLEC15:chr18:43405477:43424045:+:284266	SIGLEC15	GEXP	18	43405477	43424045	N:MIRN:hsa-miR-345-5p:chr14:100774196:100774293:+:MIMAT0000772	hsa-miR-345-5p	MIRN	14	100774196	100774293	500000000	19.6	26.7	-0.47	481
N:GEXP:SIGLEC15:chr18:43405477:43424045:+:284266	SIGLEC15	GEXP	18	43405477	43424045	N:SAMP:thyroid_diff_score:::::	thyroid_diff_score	SAMP				500000000	20.7	26.5	-0.51	391
N:GEXP:SIGLEC15:chr18:43405477:43424045:+:284266	SIGLEC15	GEXP	18	43405477	43424045	N:MIRN:hsa-miR-3622a-3p:chr8:27559194:27559276:+:MIMAT0018004	hsa-miR-3622a-3p	MIRN	8	27559194	27559276	500000000	19.4	26.4	0.46	481
N:GEXP:SIGLEC15:chr18:43405477:43424045:+:284266	SIGLEC15	GEXP	18	43405477	43424045	N:MIRN:hsa-miR-148b-3p:chr12:54731000:54731098:+:MIMAT0000759	hsa-miR-148b-3p	MIRN	12	54731000	54731098	500000000	19.2	26.2	-0.46	481
N:GEXP:SIGLEC15:chr18:43405477:43424045:+:284266	SIGLEC15	GEXP	18	43405477	43424045	B:SAMP:I(C1,C3|mRNA_all_k1_4):::::	mRNA_all_k1_4 C1 vs C3	SAMP				500000000	19.8	26.2	-0.73	216
N:GEXP:SIGLEC15:chr18:43405477:43424045:+:284266	SIGLEC15	GEXP	18	43405477	43424045	N:MIRN:hsa-miR-511:chr10:17887107:17887193:+:MIMAT0002808	hsa-miR-511	MIRN	10	17887107	17887193	500000000	18.8	25.9	0.46	481
N:GEXP:SIGLEC15:chr18:43405477:43424045:+:284266	SIGLEC15	GEXP	18	43405477	43424045	N:MIRN:hsa-miR-514a-3p:chrX:146360765:146360862:+:MIMAT0002883	hsa-miR-514a-3p	MIRN	X	146360765	146360862	500000000	18.6	25.7	0.46	481
N:GEXP:SIGLEC15:chr18:43405477:43424045:+:284266	SIGLEC15	GEXP	18	43405477	43424045	B:SAMP:I(C1,C3|THCA-TP_miRseq_Mature_CNMF_3):::::	THCA-TP_miRseq_Mature_CNMF_3 C1 vs C3	SAMP				500000000	19.2	25.7	-0.6	316
N:GEXP:SIGLEC15:chr18:43405477:43424045:+:284266	SIGLEC15	GEXP	18	43405477	43424045	B:SAMP:I(classical_2,follicular|Meth_k4):::::	Meth_k4 classical_2 vs follicular	SAMP				500000000	19.1	25.5	0.52	414
N:GEXP:SIGLEC15:chr18:43405477:43424045:+:284266	SIGLEC15	GEXP	18	43405477	43424045	N:MIRN:hsa-miR-7-5p:chr15:89155056:89155165:+:MIMAT0000252	hsa-miR-7-5p	MIRN	15	89155056	89155165	500000000	18.4	25.4	-0.46	481
N:GEXP:SIGLEC15:chr18:43405477:43424045:+:284266	SIGLEC15	GEXP	18	43405477	43424045	N:MIRN:hsa-miR-934:chrX:135633037:135633119:+:MIMAT0004977	hsa-miR-934	MIRN	X	135633037	135633119	500000000	17.9	24.9	0.45	481
N:GEXP:SIGLEC15:chr18:43405477:43424045:+:284266	SIGLEC15	GEXP	18	43405477	43424045	C:SAMP:miRNA_k6:::::	miRNA_k6	SAMP				500000000	18.6	24.2		481
N:GEXP:SIGLEC15:chr18:43405477:43424045:+:284266	SIGLEC15	GEXP	18	43405477	43424045	N:MIRN:hsa-miR-1180:chr17:19247819:19247887:+:MIMAT0005825	hsa-miR-1180	MIRN	17	19247819	19247887	500000000	17	24	-0.44	481
N:GEXP:SIGLEC15:chr18:43405477:43424045:+:284266	SIGLEC15	GEXP	18	43405477	43424045	N:MIRN:hsa-miR-652-3p:chrX:109298557:109298654:+:MIMAT0003322	hsa-miR-652-3p	MIRN	X	109298557	109298654	500000000	16.8	23.8	-0.44	481
N:GEXP:SIGLEC15:chr18:43405477:43424045:+:284266	SIGLEC15	GEXP	18	43405477	43424045	N:RPPA:FN1:chr2:216225179:216300791:-:Fibronectin_c	FN1	RPPA	2	216225179	216300791	500000000	17.3	23.8	0.51	357
N:GEXP:SIGLEC15:chr18:43405477:43424045:+:284266	SIGLEC15	GEXP	18	43405477	43424045	N:MIRN:hsa-miR-874:chr5:136983261:136983338:+:MIMAT0004911	hsa-miR-874	MIRN	5	136983261	136983338	500000000	16.4	23.5	-0.44	481
N:GEXP:SIGLEC15:chr18:43405477:43424045:+:284266	SIGLEC15	GEXP	18	43405477	43424045	B:SAMP:I(C0|BRAF_cluster):::::	BRAF_cluster C0	SAMP				500000000	17.1	23.5	-0.51	391
N:GEXP:SIGLEC15:chr18:43405477:43424045:+:284266	SIGLEC15	GEXP	18	43405477	43424045	B:GNAB:BRAF:chr7:140419127:140624564:-:mnf_somatic	BRAF - Missense-Nonsense-Frameshift	GNAB	7	140419127	140624564	500000000	15.6	23	0.51	390
N:GEXP:SIGLEC15:chr18:43405477:43424045:+:284266	SIGLEC15	GEXP	18	43405477	43424045	N:MIRN:hsa-miR-551b-3p:chr3:168269642:168269737:+:MIMAT0003233	hsa-miR-551b-3p	MIRN	3	168269642	168269737	500000000	15.8	22.8	0.43	481
N:GEXP:SIGLEC15:chr18:43405477:43424045:+:284266	SIGLEC15	GEXP	18	43405477	43424045	B:GNAB:BRAF:chr7:140419127:140624564:-:V600E	BRAF - V600E	GNAB	7	140419127	140624564	500000000	15.3	22.7	0.51	390
N:GEXP:SIGLEC15:chr18:43405477:43424045:+:284266	SIGLEC15	GEXP	18	43405477	43424045	B:GNAB:BRAF:chr7:140433813:140624564:-:hs_599_601	BRAF - hs 599_601	GNAB	7	140433813	140624564	500000000	15.2	22.5	0.5	391
Table7.LIHC
id_a	pretty_label_a	datatype_a	chr_a	start_a	end_a	id_b	pretty_label_b	datatype_b	chr_b	start_b	end_b	link_distance	adj_logged_pvalue	logged_pvalue	correlation	num_nonna
N:METH:SIGLEC15:chr18:43404545:::cg00425636_TSS1500	SIGLEC15 (TSS1500) cg00425636	METH	18	43404545		N:MIRN:hsa-miR-483-5p:chr11:2155364:2155439:+:MIMAT0004761	hsa-miR-483-5p	MIRN	11	2155364	2155439	500000000	4.5	11.6	0.48	191
N:METH:SIGLEC15:chr18:43404545:::cg00425636_TSS1500	SIGLEC15 (TSS1500) cg00425636	METH	18	43404545		N:MIRN:hsa-miR-483-3p:chr11:2155364:2155439:+:MIMAT0002173	hsa-miR-483-3p	MIRN	11	2155364	2155439	500000000	4.5	11.6	0.48	191
N:METH:SIGLEC15:chr18:43404545:::cg00425636_TSS1500	SIGLEC15 (TSS1500) cg00425636	METH	18	43404545		N:SAMP:methSummary:::::	methSummary	SAMP				500000000	5.5	11.5	0.47	196
N:METH:SIGLEC15:chr18:43404545:::cg00425636_TSS1500	SIGLEC15 (TSS1500) cg00425636	METH	18	43404545		B:SAMP:I(C1,C3|DNA_hypometh_cluster):::::	DNA_hypometh_cluster C1 vs C3	SAMP				500000000	1.4	8.5	0.53	124
N:METH:SIGLEC15:chr18:43418556:::cg11029191_Body_Island	SIGLEC15 (Body, Island) cg11029191	METH	18	43418556		N:RPPA:SYK:chr9:93564069:93660831:+:Syk-M-V_bc	SYK	RPPA	9	93564069	93660831	500000000	1.4	8.3	0.44	162
N:METH:SIGLEC15:chr18:43418556:::cg11029191_Body_Island	SIGLEC15 (Body, Island) cg11029191	METH	18	43418556		N:RPPA:SYK:chr9:93564069:93660831:+:Syk	SYK	RPPA	9	93564069	93660831	500000000	1.4	8.3	0.44	162
N:METH:SIGLEC15:chr18:43404545:::cg00425636_TSS1500	SIGLEC15 (TSS1500) cg00425636	METH	18	43404545		C:SAMP:DNA_hypometh_cluster:::::	DNA_hypometh_cluster	SAMP				500000000	2.4	8.3	0	196
N:METH:SIGLEC15:chr18:43404545:::cg00425636_TSS1500	SIGLEC15 (TSS1500) cg00425636	METH	18	43404545		B:SAMP:I(iClust3|iCluster):::::	iCluster iClust3	SAMP				500000000	1	8	-0.43	183
N:METH:SIGLEC15:chr18:43418556:::cg11029191_Body_Island	SIGLEC15 (Body, Island) cg11029191	METH	18	43418556		N:MIRN:hsa-miR-146a-5p:chr5:159912359:159912457:+:MIMAT0000449	hsa-miR-146a-5p	MIRN	5	159912359	159912457	500000000	0.6	7.7	0.39	191
N:METH:SIGLEC15:chr18:43404545:::cg00425636_TSS1500	SIGLEC15 (TSS1500) cg00425636	METH	18	43404545		N:MIRN:hsa-miR-767-5p:chrX:151561893:151562001:+:MIMAT0003882	hsa-miR-767-5p	MIRN	X	151561893	151562001	500000000	0.3	7.4	-0.38	191
N:METH:SIGLEC15:chr18:43404545:::cg00425636_TSS1500	SIGLEC15 (TSS1500) cg00425636	METH	18	43404545		B:SAMP:I(C1,C2|LIHC-All_Samples_miRseq_CC_4):::::	LIHC-All_Samples_miRseq_CC_4 C1 vs C2	SAMP				500000000	0.3	7.3	-0.53	108
N:METH:SIGLEC15:chr18:43404545:::cg00425636_TSS1500	SIGLEC15 (TSS1500) cg00425636	METH	18	43404545		N:MIRN:hsa-miR-629-3p:chr15:70371711:70371807:+:MIMAT0003298	hsa-miR-629-3p	MIRN	15	70371711	70371807	500000000	0.1	7.2	-0.38	191
N:METH:SIGLEC15:chr18:43404545:::cg00425636_TSS1500	SIGLEC15 (TSS1500) cg00425636	METH	18	43404545		C:SAMP:iCluster:::::	iCluster	SAMP				500000000	1.3	7.2	0	183
N:METH:SIGLEC15:chr18:43418556:::cg11029191_Body_Island	SIGLEC15 (Body, Island) cg11029191	METH	18	43418556		N:SAMP:leukocyte_estimate:::::	leukocyte_estimate	SAMP				500000000	1.1	7.2	0.37	196
N:METH:SIGLEC15:chr18:43404545:::cg00425636_TSS1500	SIGLEC15 (TSS1500) cg00425636	METH	18	43404545		N:MIRN:hsa-miR-629-5p:chr15:70371711:70371807:+:MIMAT0004810	hsa-miR-629-5p	MIRN	15	70371711	70371807	500000000	0	7	-0.37	191
N:METH:SIGLEC15:chr18:43404545:::cg00425636_TSS1500	SIGLEC15 (TSS1500) cg00425636	METH	18	43404545		N:RPPA:PTEN:chr10:89622870:89731687:+:PTEN	PTEN	RPPA	10	89622870	89731687	500000000	0	6.9	0.4	162
N:METH:SIGLEC15:chr18:43404545:::cg00425636_TSS1500	SIGLEC15 (TSS1500) cg00425636	METH	18	43404545		B:SAMP:I(C3|DNA_hypometh_cluster):::::	DNA_hypometh_cluster C3	SAMP				500000000	0	6.9	-0.38	196
N:METH:SIGLEC15:chr18:43404545:::cg00425636_TSS1500	SIGLEC15 (TSS1500) cg00425636	METH	18	43404545		N:RPPA:PTEN:chr10:89622870:89731687:+:PTEN-R-V_bc	PTEN	RPPA	10	89622870	89731687	500000000	0	6.8	0.4	162
N:METH:SIGLEC15:chr18:43404545:::cg00425636_TSS1500	SIGLEC15 (TSS1500) cg00425636	METH	18	43404545		B:SAMP:I(C1|DNA_hypometh_cluster):::::	DNA_hypometh_cluster C1	SAMP				500000000	0	6.8	0.38	196
N:METH:SIGLEC15:chr18:43404545:::cg00425636_TSS1500	SIGLEC15 (TSS1500) cg00425636	METH	18	43404545		B:SAMP:I(C2|DNA_hypermeth_cluster):::::	DNA_hypermeth_cluster C2	SAMP				500000000	0	6.7	-0.37	196
N:METH:SIGLEC15:chr18:43418556:::cg11029191_Body_Island	SIGLEC15 (Body, Island) cg11029191	METH	18	43418556		N:MIRN:hsa-miR-625-3p:chr14:65937820:65937904:+:MIMAT0004808	hsa-miR-625-3p	MIRN	14	65937820	65937904	500000000	0	6.5	0.36	191
N:METH:SIGLEC15:chr18:43418556:::cg11029191_Body_Island	SIGLEC15 (Body, Island) cg11029191	METH	18	43418556		N:MIRN:hsa-miR-150-5p:chr19:50004042:50004125:+:MIMAT0000451	hsa-miR-150-5p	MIRN	19	50004042	50004125	500000000	0	6.5	0.36	191
N:METH:SIGLEC15:chr18:43404545:::cg00425636_TSS1500	SIGLEC15 (TSS1500) cg00425636	METH	18	43404545		B:SAMP:I(iClust1,iClust3|iCluster):::::	iCluster iClust1 vs iClust3	SAMP				500000000	0	6.5	0.46	128
N:METH:SIGLEC15:chr18:43418556:::cg11029191_Body_Island	SIGLEC15 (Body, Island) cg11029191	METH	18	43418556		N:MIRN:hsa-miR-142-5p:chr17:56408593:56408679:+:MIMAT0000433	hsa-miR-142-5p	MIRN	17	56408593	56408679	500000000	0	6.4	0.36	191
N:GEXP:SIGLEC15:chr18:43405545:43422521:+:284266	SIGLEC15	GEXP	18	43405545	43422521	N:RPPA:PTEN:chr10:89622870:89731687:+:PTEN-R-V_bc	PTEN	RPPA	10	89622870	89731687	500000000	0	6.4	0.39	159
N:METH:SIGLEC15:chr18:43404545:::cg00425636_TSS1500	SIGLEC15 (TSS1500) cg00425636	METH	18	43404545		C:SAMP:LIHC-All_Samples_miRseq_Mature_CNMF_6:::::	LIHC-All_Samples_miRseq_Mature_CNMF_6	SAMP				500000000	0.6	6.4	0	191
N:GEXP:SIGLEC15:chr18:43405545:43422521:+:284266	SIGLEC15	GEXP	18	43405545	43422521	N:RPPA:PTEN:chr10:89622870:89731687:+:PTEN	PTEN	RPPA	10	89622870	89731687	500000000	0	6.3	0.39	159
N:METH:SIGLEC15:chr18:43404545:::cg00425636_TSS1500	SIGLEC15 (TSS1500) cg00425636	METH	18	43404545		C:SAMP:LIHC-All_Samples_miRseq_CC_4:::::	LIHC-All_Samples_miRseq_CC_4	SAMP				500000000	0.4	6.3	0	191
N:METH:SIGLEC15:chr18:43418556:::cg11029191_Body_Island	SIGLEC15 (Body, Island) cg11029191	METH	18	43418556		N:MIRN:hsa-miR-155-5p:chr21:26946292:26946356:+:MIMAT0000646	hsa-miR-155-5p	MIRN	21	26946292	26946356	500000000	0	6.2	0.35	191
N:METH:SIGLEC15:chr18:43418556:::cg11029191_Body_Island	SIGLEC15 (Body, Island) cg11029191	METH	18	43418556		N:MIRN:hsa-let-7i-5p:chr12:62997466:62997549:+:MIMAT0000415	hsa-let-7i-5p	MIRN	12	62997466	62997549	500000000	0	6.2	0.35	191
N:METH:SIGLEC15:chr18:43404545:::cg00425636_TSS1500	SIGLEC15 (TSS1500) cg00425636	METH	18	43404545		C:SAMP:DNA_hypermeth_cluster:::::	DNA_hypermeth_cluster	SAMP				500000000	0.4	6.2	0	196
N:METH:SIGLEC15:chr18:43418556:::cg11029191_Body_Island	SIGLEC15 (Body, Island) cg11029191	METH	18	43418556		B:SAMP:episil_C2orf72:::::	episil_C2orf72	SAMP				500000000	0	6.1	0.36	193
N:METH:SIGLEC15:chr18:43404545:::cg00425636_TSS1500	SIGLEC15 (TSS1500) cg00425636	METH	18	43404545		N:MIRN:hsa-miR-105-5p:chrX:151560691:151560771:+:MIMAT0000102	hsa-miR-105-5p	MIRN	X	151560691	151560771	500000000	0	6	-0.34	191
Table8.PRAD
id_a	pretty_label_a	datatype_a	chr_a	start_a	end_a	id_b	pretty_label_b	datatype_b	chr_b	start_b	end_b	link_distance	adj_logged_pvalue	logged_pvalue	correlation	num_nonna
N:METH:ARPC1B:chr7:98977840:::cg07133729_5pUTR	ARPC1B (5pUTR) cg07133729	METH	7	98977840		N:METH:SIGLEC15:chr18:43405493:::cg14053030_TSS200	SIGLEC15 (TSS200) cg14053030	METH	18	43405493		500000000	80	88.2	0.84	333
N:METH:MIR23A:chr19:13947646:::cg07706375_TSS200_SShelf	MIR23A (TSS200, SShelf) cg07706375	METH	19	13947646		N:METH:SIGLEC15:chr18:43405493:::cg14053030_TSS200	SIGLEC15 (TSS200) cg14053030	METH	18	43405493		500000000	76.2	84.4	0.83	333
N:METH:2q33.1:chr2:198173194:::cg00151251_NShore	2q33.1 (NShore) cg00151251	METH	2	198173194		N:METH:SIGLEC15:chr18:43405493:::cg14053030_TSS200	SIGLEC15 (TSS200) cg14053030	METH	18	43405493		500000000	74.8	82.9	0.82	333
N:METH:22q13.33:chr22:51111217:::cg01370805_NShore	22q13.33 (NShore) cg01370805	METH	22	51111217		N:METH:SIGLEC15:chr18:43405493:::cg14053030_TSS200	SIGLEC15 (TSS200) cg14053030	METH	18	43405493		500000000	73.1	81.2	0.82	333
N:METH:SH2B3:chr12:111847419:::cg26359133_5pUTR_SShelf	SH2B3 (5pUTR, SShelf) cg26359133	METH	12	111847419		N:METH:SIGLEC15:chr18:43405493:::cg14053030_TSS200	SIGLEC15 (TSS200) cg14053030	METH	18	43405493		500000000	66.9	75.1	0.8	333
N:METH:LAG3:chr12:6881595:::cg02695343_TSS200_NShore	LAG3 (TSS200, NShore) cg02695343	METH	12	6881595		N:METH:SIGLEC15:chr18:43405493:::cg14053030_TSS200	SIGLEC15 (TSS200) cg14053030	METH	18	43405493		500000000	65.6	73.7	0.8	333
N:METH:PLK3:chr1:45266782:::cg17233819_Body_Island	PLK3 (Body, Island) cg17233819	METH	1	45266782		N:METH:SIGLEC15:chr18:43405493:::cg14053030_TSS200	SIGLEC15 (TSS200) cg14053030	METH	18	43405493		500000000	65.4	73.6	0.8	333
N:METH:ARL11:chr13:50202658:::cg01425731_5pUTR	ARL11 (5pUTR) cg01425731	METH	13	50202658		N:METH:SIGLEC15:chr18:43405493:::cg14053030_TSS200	SIGLEC15 (TSS200) cg14053030	METH	18	43405493		500000000	62.7	70.9	0.79	332
N:METH:CXorf36:chrX:45060356:::cg03508597_TSS1500	CXorf36 (TSS1500) cg03508597	METH	X	45060356		N:METH:SIGLEC15:chr18:43405493:::cg14053030_TSS200	SIGLEC15 (TSS200) cg14053030	METH	18	43405493		500000000	62.7	70.9	0.79	333
N:METH:SIGLEC15:chr18:43405493:::cg14053030_TSS200	SIGLEC15 (TSS200) cg14053030	METH	18	43405493		N:METH:TBXA2R:chr19:3604804:::cg25307468_5pUTR_NShore	TBXA2R (5pUTR, NShore) cg25307468	METH	19	3604804		500000000	62.3	70.4	0.79	333
N:METH:P2RY14:chr3:150996184:::cg07269138_1stExon	P2RY14 (1stExon) cg07269138	METH	3	150996184		N:METH:SIGLEC15:chr18:43405493:::cg14053030_TSS200	SIGLEC15 (TSS200) cg14053030	METH	18	43405493		500000000	62	70.1	0.79	333
N:METH:RHOF:chr12:122227872:::cg23924647_Body_NShelf	RHOF (Body, NShelf) cg23924647	METH	12	122227872		N:METH:SIGLEC15:chr18:43405493:::cg14053030_TSS200	SIGLEC15 (TSS200) cg14053030	METH	18	43405493		500000000	61.6	69.8	0.78	333
N:METH:PTPN22:chr1:114414408:::cg00041401_TSS200	PTPN22 (TSS200) cg00041401	METH	1	114414408		N:METH:SIGLEC15:chr18:43405493:::cg14053030_TSS200	SIGLEC15 (TSS200) cg14053030	METH	18	43405493		500000000	60	68.1	0.78	333
N:METH:CLEC14A:chr14:38725656:::cg14473145_TSS200_SShore	CLEC14A (TSS200, SShore) cg14473145	METH	14	38725656		N:METH:SIGLEC15:chr18:43405493:::cg14053030_TSS200	SIGLEC15 (TSS200) cg14053030	METH	18	43405493		500000000	59.5	67.7	0.78	333
N:METH:LAG3:chr12:6881629:::cg19872463_TSS200_NShore	LAG3 (TSS200, NShore) cg19872463	METH	12	6881629		N:METH:SIGLEC15:chr18:43405493:::cg14053030_TSS200	SIGLEC15 (TSS200) cg14053030	METH	18	43405493		500000000	59.4	67.6	0.78	333
N:METH:GGA1:chr22:38029478:::cg21268578_3pUTR	GGA1 (3pUTR) cg21268578	METH	22	38029478		N:METH:SIGLEC15:chr18:43405493:::cg14053030_TSS200	SIGLEC15 (TSS200) cg14053030	METH	18	43405493		500000000	59.3	67.5	0.78	333
N:METH:22q11.1:chr22:17700308:::cg10494537	22q11.1 cg10494537	METH	22	17700308		N:METH:SIGLEC15:chr18:43405493:::cg14053030_TSS200	SIGLEC15 (TSS200) cg14053030	METH	18	43405493		500000000	58.6	66.8	0.77	333
N:GEXP:IFI16:chr1:158969758:159024945:+:3428	IFI16	GEXP	1	158969758	159024945	N:METH:SIGLEC15:chr18:43405493:::cg14053030_TSS200	SIGLEC15 (TSS200) cg14053030	METH	18	43405493		500000000	30.9	39.3	-0.64	333
N:GEXP:PIK3CD:chr1:9711790:9789172:+:5293	PIK3CD	GEXP	1	9711790	9789172	N:METH:SIGLEC15:chr18:43405493:::cg14053030_TSS200	SIGLEC15 (TSS200) cg14053030	METH	18	43405493		500000000	27.9	36.4	-0.62	333
N:GEXP:GBP2:chr1:89571843:89616258:-:2634	GBP2	GEXP	1	89571843	89616258	N:METH:SIGLEC15:chr18:43405493:::cg14053030_TSS200	SIGLEC15 (TSS200) cg14053030	METH	18	43405493		500000000	27.7	36.2	-0.62	333
N:GEXP:WIPF1:chr2:175424302:175547627:-:7456	WIPF1	GEXP	2	175424302	175547627	N:METH:SIGLEC15:chr18:43405493:::cg14053030_TSS200	SIGLEC15 (TSS200) cg14053030	METH	18	43405493		500000000	27.5	35.9	-0.62	333
N:GEXP:INPP5D:chr2:233925036:234116549:+:3635	INPP5D	GEXP	2	233925036	234116549	N:METH:SIGLEC15:chr18:43405493:::cg14053030_TSS200	SIGLEC15 (TSS200) cg14053030	METH	18	43405493		500000000	27.3	35.7	-0.62	333
N:GEXP:ETS1:chr11:128328656:128457453:-:2113	ETS1	GEXP	11	128328656	128457453	N:METH:SIGLEC15:chr18:43405493:::cg14053030_TSS200	SIGLEC15 (TSS200) cg14053030	METH	18	43405493		500000000	27	35.5	-0.62	333
N:GEXP:SERPINB1:chr6:2833734:2842081:-:1992	SERPINB1	GEXP	6	2833734	2842081	N:METH:SIGLEC15:chr18:43405493:::cg14053030_TSS200	SIGLEC15 (TSS200) cg14053030	METH	18	43405493		500000000	26.5	35	-0.61	333
N:GEXP:MSN:chrX:64887511:64961793:+:4478	MSN	GEXP	X	64887511	64961793	N:METH:SIGLEC15:chr18:43405493:::cg14053030_TSS200	SIGLEC15 (TSS200) cg14053030	METH	18	43405493		500000000	26.1	34.5	-0.61	333
N:GEXP:CD1D:chr1:158149737:158156216:+:912	CD1D	GEXP	1	158149737	158156216	N:METH:SIGLEC15:chr18:43405493:::cg14053030_TSS200	SIGLEC15 (TSS200) cg14053030	METH	18	43405493		500000000	25.9	34.4	-0.61	333
N:GEXP:CASP1:chr11:104896237:104972158:-:834	CASP1	GEXP	11	104896237	104972158	N:METH:SIGLEC15:chr18:43405493:::cg14053030_TSS200	SIGLEC15 (TSS200) cg14053030	METH	18	43405493		500000000	25.8	34.3	-0.61	333
N:GEXP:STK10:chr5:171469074:171615346:-:6793	STK10	GEXP	5	171469074	171615346	N:METH:SIGLEC15:chr18:43405493:::cg14053030_TSS200	SIGLEC15 (TSS200) cg14053030	METH	18	43405493		500000000	25.9	34.3	-0.61	333
N:GEXP:SLC43A3:chr11:57154834:57195053:-:29015	SLC43A3	GEXP	11	57154834	57195053	N:METH:SIGLEC15:chr18:43405493:::cg14053030_TSS200	SIGLEC15 (TSS200) cg14053030	METH	18	43405493		500000000	25.7	34.2	-0.61	333
N:GEXP:SLCO3A1:chr15:92396938:92715665:+:28232	SLCO3A1	GEXP	15	92396938	92715665	N:METH:SIGLEC15:chr18:43405493:::cg14053030_TSS200	SIGLEC15 (TSS200) cg14053030	METH	18	43405493		500000000	25.6	34.1	-0.61	333
N:GEXP:DAPP1:chr4:100737981:100791346:+:27071	DAPP1	GEXP	4	100737981	100791346	N:METH:SIGLEC15:chr18:43405493:::cg14053030_TSS200	SIGLEC15 (TSS200) cg14053030	METH	18	43405493		500000000	25.6	34	-0.61	333
N:GEXP:CHST11:chr12:104850692:105155792:+:50515	CHST11	GEXP	12	104850692	105155792	N:METH:SIGLEC15:chr18:43405493:::cg14053030_TSS200	SIGLEC15 (TSS200) cg14053030	METH	18	43405493		500000000	24.9	33.4	-0.6	333
N:GEXP:TMEM173:chr5:138855113:138862343:-:340061	TMEM173	GEXP	5	138855113	138862343	N:METH:SIGLEC15:chr18:43405493:::cg14053030_TSS200	SIGLEC15 (TSS200) cg14053030	METH	18	43405493		500000000	24.8	33.3	-0.6	333
N:GEXP:PLAC8:chr4:84011211:84035911:-:51316	PLAC8	GEXP	4	84011211	84035911	N:METH:SIGLEC15:chr18:43405493:::cg14053030_TSS200	SIGLEC15 (TSS200) cg14053030	METH	18	43405493		500000000	24.6	33.1	-0.6	333
N:GEXP:PLCL2:chr3:16844159:17132098:+:23228	PLCL2	GEXP	3	16844159	17132098	N:METH:SIGLEC15:chr18:43405493:::cg14053030_TSS200	SIGLEC15 (TSS200) cg14053030	METH	18	43405493		500000000	24.5	33	-0.6	333
N:GEXP:ARHGAP25:chr2:68906746:69053957:+:9938	ARHGAP25	GEXP	2	68906746	69053957	N:METH:SIGLEC15:chr18:43405493:::cg14053030_TSS200	SIGLEC15 (TSS200) cg14053030	METH	18	43405493		500000000	24.6	33	-0.6	333
N:GEXP:LAYN:chr11:111411233:111431788:+:143903	LAYN	GEXP	11	111411233	111431788	N:METH:SIGLEC15:chr18:43405493:::cg14053030_TSS200	SIGLEC15 (TSS200) cg14053030	METH	18	43405493		500000000	24.4	32.9	-0.6	333
N:GEXP:CD300A:chr17:72462522:72480933:+:11314	CD300A	GEXP	17	72462522	72480933	N:METH:SIGLEC15:chr18:43405493:::cg14053030_TSS200	SIGLEC15 (TSS200) cg14053030	METH	18	43405493		500000000	24.1	32.6	-0.6	333
N:GEXP:SERPINB9:chr6:2887504:2903545:-:5272	SERPINB9	GEXP	6	2887504	2903545	N:METH:SIGLEC15:chr18:43405493:::cg14053030_TSS200	SIGLEC15 (TSS200) cg14053030	METH	18	43405493		500000000	23.9	32.4	-0.59	333
N:GEXP:ARHGEF2:chr1:155916630:155959864:-:9181	ARHGEF2	GEXP	1	155916630	155959864	N:METH:SIGLEC15:chr18:43405493:::cg14053030_TSS200	SIGLEC15 (TSS200) cg14053030	METH	18	43405493		500000000	23.9	32.3	-0.59	333
N:GEXP:LY75:chr2:160628362:160761260:-:4065	LY75	GEXP	2	160628362	160761260	N:METH:SIGLEC15:chr18:43405493:::cg14053030_TSS200	SIGLEC15 (TSS200) cg14053030	METH	18	43405493		500000000	23.9	32.3	-0.59	333
N:GEXP:CSF1:chr1:110453233:110473616:+:1435	CSF1	GEXP	1	110453233	110473616	N:METH:SIGLEC15:chr18:43405493:::cg14053030_TSS200	SIGLEC15 (TSS200) cg14053030	METH	18	43405493		500000000	23.6	32.1	-0.59	333
N:GEXP:TLR2:chr4:154605441:154627242:+:7097	TLR2	GEXP	4	154605441	154627242	N:METH:SIGLEC15:chr18:43405493:::cg14053030_TSS200	SIGLEC15 (TSS200) cg14053030	METH	18	43405493		500000000	23.7	32.1	-0.59	333
N:GEXP:PLBD1:chr12:14656597:14720791:-:79887	PLBD1	GEXP	12	14656597	14720791	N:METH:SIGLEC15:chr18:43405493:::cg14053030_TSS200	SIGLEC15 (TSS200) cg14053030	METH	18	43405493		500000000	23.4	31.9	-0.59	333
N:GEXP:TRPV2:chr17:16318856:16340317:+:51393	TRPV2	GEXP	17	16318856	16340317	N:METH:SIGLEC15:chr18:43405493:::cg14053030_TSS200	SIGLEC15 (TSS200) cg14053030	METH	18	43405493		500000000	23.2	31.7	-0.59	333
N:GEXP:LRRC8C:chr1:90098644:90185094:+:84230	LRRC8C	GEXP	1	90098644	90185094	N:METH:SIGLEC15:chr18:43405493:::cg14053030_TSS200	SIGLEC15 (TSS200) cg14053030	METH	18	43405493		500000000	23.1	31.6	-0.59	333
N:GEXP:LRMP:chr12:25205181:25261269:+:4033	LRMP	GEXP	12	25205181	25261269	N:METH:SIGLEC15:chr18:43405493:::cg14053030_TSS200	SIGLEC15 (TSS200) cg14053030	METH	18	43405493		500000000	23.2	31.6	-0.59	333
N:METH:SIGLEC15:chr18:43405493:::cg14053030_TSS200	SIGLEC15 (TSS200) cg14053030	METH	18	43405493		N:SAMP:DeMix_purity:::::	DeMix_purity	SAMP				500000000	21.7	27.7	0.56	333
N:METH:SIGLEC15:chr18:43405493:::cg14053030_TSS200	SIGLEC15 (TSS200) cg14053030	METH	18	43405493		N:SAMP:methSummary:::::	methSummary	SAMP				500000000	21.3	27.3	0.55	333
N:METH:SIGLEC15:chr18:43405493:::cg14053030_TSS200	SIGLEC15 (TSS200) cg14053030	METH	18	43405493		N:SAMP:CLONET_purity:::::	CLONET_purity	SAMP				500000000	16.7	22.7	0.54	290
N:METH:SIGLEC15:chr18:43405493:::cg14053030_TSS200	SIGLEC15 (TSS200) cg14053030	METH	18	43405493		N:SAMP:avgRNA_purity:::::	avgRNA_purity	SAMP				500000000	16.7	22.7	0.51	333
N:METH:SIGLEC15:chr18:43405493:::cg14053030_TSS200	SIGLEC15 (TSS200) cg14053030	METH	18	43405493		N:MIRN:hsa-miR-141-3p:chr12:7073260:7073354:+:MIMAT0000432	hsa-miR-141-3p	MIRN	12	7073260	7073354	500000000	14.4	21.6	0.5	330
N:METH:SIGLEC15:chr18:43405493:::cg14053030_TSS200	SIGLEC15 (TSS200) cg14053030	METH	18	43405493		N:MIRN:hsa-miR-141-5p:chr12:7073260:7073354:+:MIMAT0004598	hsa-miR-141-5p	MIRN	12	7073260	7073354	500000000	14.1	21.4	0.5	330
N:METH:SIGLEC15:chr18:43405493:::cg14053030_TSS200	SIGLEC15 (TSS200) cg14053030	METH	18	43405493		N:MIRN:hsa-miR-96-5p:chr7:129414532:129414609:+:MIMAT0000095	hsa-miR-96-5p	MIRN	7	129414532	129414609	500000000	13.9	21.1	0.5	330
N:METH:SIGLEC15:chr18:43405493:::cg14053030_TSS200	SIGLEC15 (TSS200) cg14053030	METH	18	43405493		N:MIRN:hsa-miR-200c-3p:chr12:7072862:7072929:+:MIMAT0000617	hsa-miR-200c-3p	MIRN	12	7072862	7072929	500000000	13.6	20.8	0.49	330
N:METH:SIGLEC15:chr18:43405493:::cg14053030_TSS200	SIGLEC15 (TSS200) cg14053030	METH	18	43405493		N:MIRN:hsa-miR-375:chr2:219866367:219866430:+:MIMAT0000728	hsa-miR-375	MIRN	2	219866367	219866430	500000000	12.9	20.1	0.48	330
N:METH:SIGLEC15:chr18:43405493:::cg14053030_TSS200	SIGLEC15 (TSS200) cg14053030	METH	18	43405493		N:MIRN:hsa-miR-148a-3p:chr7:25989539:25989606:+:MIMAT0000243	hsa-miR-148a-3p	MIRN	7	25989539	25989606	500000000	12.7	20	0.48	330
N:METH:SIGLEC15:chr18:43405493:::cg14053030_TSS200	SIGLEC15 (TSS200) cg14053030	METH	18	43405493		N:SAMP:avgDNA_purity:::::	avgDNA_purity	SAMP				500000000	13.6	19.6	0.5	301
N:METH:SIGLEC15:chr18:43405493:::cg14053030_TSS200	SIGLEC15 (TSS200) cg14053030	METH	18	43405493		N:SAMP:ISOpure_purity:::::	ISOpure_purity	SAMP				500000000	11.8	17.7	0.46	333
N:METH:SIGLEC15:chr18:43405493:::cg14053030_TSS200	SIGLEC15 (TSS200) cg14053030	METH	18	43405493		N:MIRN:hsa-miR-19b-3p:chr13:92003446:92003532:+:MIMAT0000074	hsa-miR-19b-3p	MIRN	13	92003446	92003532	500000000	9.2	16.4	0.44	330
N:METH:SIGLEC15:chr18:43405493:::cg14053030_TSS200	SIGLEC15 (TSS200) cg14053030	METH	18	43405493		N:SAMP:abs_purity:::::	abs_purity	SAMP				500000000	10.4	16.4	0.47	286
N:METH:SIGLEC15:chr18:43405493:::cg14053030_TSS200	SIGLEC15 (TSS200) cg14053030	METH	18	43405493		N:MIRN:hsa-miR-143-3p:chr5:148808481:148808586:+:MIMAT0000435	hsa-miR-143-3p	MIRN	5	148808481	148808586	500000000	8.5	15.7	-0.43	330
N:METH:SIGLEC15:chr18:43405493:::cg14053030_TSS200	SIGLEC15 (TSS200) cg14053030	METH	18	43405493		B:SAMP:I(C3|iCluster):::::	iCluster C3	SAMP				500000000	8.6	15.6	-0.45	333
N:METH:SIGLEC15:chr18:43405493:::cg14053030_TSS200	SIGLEC15 (TSS200) cg14053030	METH	18	43405493		N:MIRN:hsa-miR-452-5p:chrX:151128100:151128184:+:MIMAT0001635	hsa-miR-452-5p	MIRN	X	151128100	151128184	500000000	8.3	15.5	-0.43	330
N:METH:SIGLEC15:chr18:43405493:::cg14053030_TSS200	SIGLEC15 (TSS200) cg14053030	METH	18	43405493		N:MIRN:hsa-miR-153:chr2:220158833:220158922:+:MIMAT0000439	hsa-miR-153	MIRN	2	220158833	220158922	500000000	8	15.2	0.43	330
N:METH:SIGLEC15:chr18:43405493:::cg14053030_TSS200	SIGLEC15 (TSS200) cg14053030	METH	18	43405493		N:MIRN:hsa-miR-92a-3p:chr13:92003568:92003645:+:MIMAT0000092	hsa-miR-92a-3p	MIRN	13	92003568	92003645	500000000	7.9	15.1	0.42	330
N:METH:SIGLEC15:chr18:43405493:::cg14053030_TSS200	SIGLEC15 (TSS200) cg14053030	METH	18	43405493		C:SAMP:iCluster:::::	iCluster	SAMP				500000000	9	14.9	0	333
N:METH:SIGLEC15:chr18:43405493:::cg14053030_TSS200	SIGLEC15 (TSS200) cg14053030	METH	18	43405493		N:MIRN:hsa-miR-17-5p:chr13:92002859:92002942:+:MIMAT0000070	hsa-miR-17-5p	MIRN	13	92002859	92002942	500000000	6.6	13.8	0.41	330
N:METH:SIGLEC15:chr18:43405493:::cg14053030_TSS200	SIGLEC15 (TSS200) cg14053030	METH	18	43405493		N:MIRN:hsa-miR-20a-3p:chr13:92003319:92003389:+:MIMAT0004493	hsa-miR-20a-3p	MIRN	13	92003319	92003389	500000000	6.1	13.3	0.4	330
N:METH:SIGLEC15:chr18:43405493:::cg14053030_TSS200	SIGLEC15 (TSS200) cg14053030	METH	18	43405493		N:MIRN:hsa-miR-30b-5p:chr8:135812763:135812850:+:MIMAT0000420	hsa-miR-30b-5p	MIRN	8	135812763	135812850	500000000	6	13.2	0.4	330
N:METH:SIGLEC15:chr18:43405493:::cg14053030_TSS200	SIGLEC15 (TSS200) cg14053030	METH	18	43405493		N:MIRN:hsa-miR-150-5p:chr19:50004042:50004125:+:MIMAT0000451	hsa-miR-150-5p	MIRN	19	50004042	50004125	500000000	5.9	13.2	-0.4	330
N:METH:SIGLEC15:chr18:43405493:::cg14053030_TSS200	SIGLEC15 (TSS200) cg14053030	METH	18	43405493		N:MIRN:hsa-miR-29c-5p:chr1:207975197:207975284:+:MIMAT0004673	hsa-miR-29c-5p	MIRN	1	207975197	207975284	500000000	5.8	13	0.39	330
N:METH:SIGLEC15:chr18:43405493:::cg14053030_TSS200	SIGLEC15 (TSS200) cg14053030	METH	18	43405493		N:MIRN:hsa-miR-30d-3p:chr8:135817119:135817188:+:MIMAT0004551	hsa-miR-30d-3p	MIRN	8	135817119	135817188	500000000	5.7	12.9	0.39	330
N:METH:SIGLEC15:chr18:43405493:::cg14053030_TSS200	SIGLEC15 (TSS200) cg14053030	METH	18	43405493		N:MIRN:hsa-miR-17-3p:chr13:92002859:92002942:+:MIMAT0000071	hsa-miR-17-3p	MIRN	13	92002859	92002942	500000000	5.5	12.8	0.39	330
N:METH:SIGLEC15:chr18:43405493:::cg14053030_TSS200	SIGLEC15 (TSS200) cg14053030	METH	18	43405493		B:SAMP:episil_TMEM106A:::::	episil_TMEM106A	SAMP				500000000	5.6	12.5	0.4	333
N:METH:SIGLEC15:chr18:43405493:::cg14053030_TSS200	SIGLEC15 (TSS200) cg14053030	METH	18	43405493		N:MIRN:hsa-miR-93-5p:chr7:99691391:99691470:+:MIMAT0000093	hsa-miR-93-5p	MIRN	7	99691391	99691470	500000000	4.9	12.2	0.38	330
N:METH:SIGLEC15:chr18:43405493:::cg14053030_TSS200	SIGLEC15 (TSS200) cg14053030	METH	18	43405493		N:MIRN:hsa-miR-330-5p:chr19:46142252:46142345:+:MIMAT0004693	hsa-miR-330-5p	MIRN	19	46142252	46142345	500000000	5	12.2	-0.38	330
N:METH:SIGLEC15:chr18:43405493:::cg14053030_TSS200	SIGLEC15 (TSS200) cg14053030	METH	18	43405493		N:MIRN:hsa-miR-20a-5p:chr13:92003319:92003389:+:MIMAT0000075	hsa-miR-20a-5p	MIRN	13	92003319	92003389	500000000	4.9	12.1	0.38	330
N:METH:SIGLEC15:chr18:43405493:::cg14053030_TSS200	SIGLEC15 (TSS200) cg14053030	METH	18	43405493		B:SAMP:I(C1,C3|iCluster):::::	iCluster C1 vs C3	SAMP				500000000	5.1	12.1	0.48	224
N:METH:SIGLEC15:chr18:43405493:::cg14053030_TSS200	SIGLEC15 (TSS200) cg14053030	METH	18	43405493		N:MIRN:hsa-miR-26b-5p:chr2:219267369:219267445:+:MIMAT0000083	hsa-miR-26b-5p	MIRN	2	219267369	219267445	500000000	4.7	12	0.38	330
N:METH:SIGLEC15:chr18:43405493:::cg14053030_TSS200	SIGLEC15 (TSS200) cg14053030	METH	18	43405493		N:MIRN:hsa-miR-93-3p:chr7:99691391:99691470:+:MIMAT0004509	hsa-miR-93-3p	MIRN	7	99691391	99691470	500000000	4.6	11.9	0.38	330
N:METH:SIGLEC15:chr18:43405493:::cg14053030_TSS200	SIGLEC15 (TSS200) cg14053030	METH	18	43405493		N:MIRN:hsa-miR-148a-5p:chr7:25989539:25989606:+:MIMAT0004549	hsa-miR-148a-5p	MIRN	7	25989539	25989606	500000000	4.6	11.8	0.38	330
N:METH:SIGLEC15:chr18:43405493:::cg14053030_TSS200	SIGLEC15 (TSS200) cg14053030	METH	18	43405493		N:MIRN:hsa-miR-151a-5p:chr8:141742663:141742752:+:MIMAT0004697	hsa-miR-151a-5p	MIRN	8	141742663	141742752	500000000	4.5	11.7	0.37	330
N:GEXP:SIGLEC15:chr18:43405545:43422521:+:284266	SIGLEC15	GEXP	18	43405545	43422521	B:SAMP:I(C1|mRNA_cluster):::::	mRNA_cluster C1	SAMP				500000000	4.6	11.5	-0.38	333
N:METH:SIGLEC15:chr18:43405493:::cg14053030_TSS200	SIGLEC15 (TSS200) cg14053030	METH	18	43405493		N:MIRN:hsa-miR-146a-5p:chr5:159912359:159912457:+:MIMAT0000449	hsa-miR-146a-5p	MIRN	5	159912359	159912457	500000000	3.9	11.2	-0.37	330
N:METH:SIGLEC15:chr18:43405493:::cg14053030_TSS200	SIGLEC15 (TSS200) cg14053030	METH	18	43405493		N:MIRN:hsa-miR-182-5p:chr7:129410223:129410332:+:MIMAT0000259	hsa-miR-182-5p	MIRN	7	129410223	129410332	500000000	3.9	11.1	0.36	330
N:METH:SIGLEC15:chr18:43405493:::cg14053030_TSS200	SIGLEC15 (TSS200) cg14053030	METH	18	43405493		N:MIRN:hsa-let-7a-3p:chr22:46508629:46508702:+:MIMAT0004481	hsa-let-7a-3p	MIRN	22	46508629	46508702	500000000	3.9	11.1	0.37	330
N:METH:SIGLEC15:chr18:43405493:::cg14053030_TSS200	SIGLEC15 (TSS200) cg14053030	METH	18	43405493		N:MIRN:hsa-miR-191-5p:chr3:49058051:49058142:+:MIMAT0000440	hsa-miR-191-5p	MIRN	3	49058051	49058142	500000000	3.7	10.9	0.36	330
N:METH:SIGLEC15:chr18:43405493:::cg14053030_TSS200	SIGLEC15 (TSS200) cg14053030	METH	18	43405493		N:MIRN:hsa-miR-30b-3p:chr8:135812763:135812850:+:MIMAT0004589	hsa-miR-30b-3p	MIRN	8	135812763	135812850	500000000	3.6	10.8	0.36	330
N:GEXP:SIGLEC15:chr18:43405545:43422521:+:284266	SIGLEC15	GEXP	18	43405545	43422521	C:SAMP:mRNA_cluster:::::	mRNA_cluster	SAMP				500000000	4.8	10.7	0	333
N:METH:SIGLEC15:chr18:43405493:::cg14053030_TSS200	SIGLEC15 (TSS200) cg14053030	METH	18	43405493		N:MIRN:hsa-miR-106b-5p:chr7:99691616:99691697:+:MIMAT0000680	hsa-miR-106b-5p	MIRN	7	99691616	99691697	500000000	3.2	10.5	0.35	330
N:METH:SIGLEC15:chr18:43405493:::cg14053030_TSS200	SIGLEC15 (TSS200) cg14053030	METH	18	43405493		N:MIRN:hsa-miR-135a-5p:chr12:97957590:97957689:+:MIMAT0000428	hsa-miR-135a-5p	MIRN	12	97957590	97957689	500000000	3.3	10.5	0.35	330
N:METH:SIGLEC15:chr18:43405493:::cg14053030_TSS200	SIGLEC15 (TSS200) cg14053030	METH	18	43405493		B:SAMP:I(C2,C3|iCluster):::::	iCluster C2 vs C3	SAMP				500000000	3.6	10.5	0.42	248
N:GEXP:SIGLEC15:chr18:43405545:43422521:+:284266	SIGLEC15	GEXP	18	43405545	43422521	B:SAMP:I(C1,C3|mRNA_cluster):::::	mRNA_cluster C1 vs C3	SAMP				500000000	3.6	10.5	-0.44	228
N:METH:SIGLEC15:chr18:43405493:::cg14053030_TSS200	SIGLEC15 (TSS200) cg14053030	METH	18	43405493		N:MIRN:hsa-miR-32-5p:chr9:111808509:111808578:+:MIMAT0000090	hsa-miR-32-5p	MIRN	9	111808509	111808578	500000000	3.2	10.4	0.35	330
N:METH:SIGLEC15:chr18:43405493:::cg14053030_TSS200	SIGLEC15 (TSS200) cg14053030	METH	18	43405493		C:SAMP:miRNA_k6:::::	miRNA_k6	SAMP				500000000	4.2	10.1	0	330
N:METH:SIGLEC15:chr18:43405493:::cg14053030_TSS200	SIGLEC15 (TSS200) cg14053030	METH	18	43405493		N:MIRN:hsa-miR-30d-5p:chr8:135817119:135817188:+:MIMAT0000245	hsa-miR-30d-5p	MIRN	8	135817119	135817188	500000000	2.7	10	0.35	330
N:METH:SIGLEC15:chr18:43405493:::cg14053030_TSS200	SIGLEC15 (TSS200) cg14053030	METH	18	43405493		N:MIRN:hsa-miR-139-3p:chr11:72326107:72326174:+:MIMAT0004552	hsa-miR-139-3p	MIRN	11	72326107	72326174	500000000	2.8	10	-0.35	330
N:METH:SIGLEC15:chr18:43405493:::cg14053030_TSS200	SIGLEC15 (TSS200) cg14053030	METH	18	43405493		N:MIRN:hsa-miR-106a-5p:chrX:133304228:133304308:+:MIMAT0000103	hsa-miR-106a-5p	MIRN	X	133304228	133304308	500000000	2.4	9.6	0.34	330
N:METH:SIGLEC15:chr18:43405493:::cg14053030_TSS200	SIGLEC15 (TSS200) cg14053030	METH	18	43405493		N:MIRN:hsa-miR-183-5p:chr7:129414745:129414854:+:MIMAT0000261	hsa-miR-183-5p	MIRN	7	129414745	129414854	500000000	2.3	9.5	0.34	330
N:METH:SIGLEC15:chr18:43405493:::cg14053030_TSS200	SIGLEC15 (TSS200) cg14053030	METH	18	43405493		N:MIRN:hsa-miR-651:chrX:8095006:8095102:+:MIMAT0003321	hsa-miR-651	MIRN	X	8095006	8095102	500000000	2.1	9.3	0.33	330
N:METH:SIGLEC15:chr18:43405493:::cg14053030_TSS200	SIGLEC15 (TSS200) cg14053030	METH	18	43405493		N:MIRN:hsa-miR-7-1-3p:chr9:86584663:86584772:+:MIMAT0004553	hsa-miR-7-1-3p	MIRN	9	86584663	86584772	500000000	1.8	9	0.33	330
N:METH:SIGLEC15:chr18:43405493:::cg14053030_TSS200	SIGLEC15 (TSS200) cg14053030	METH	18	43405493		N:MIRN:hsa-miR-629-5p:chr15:70371711:70371807:+:MIMAT0004810	hsa-miR-629-5p	MIRN	15	70371711	70371807	500000000	1.8	9	0.33	330
N:METH:SIGLEC15:chr18:43405493:::cg14053030_TSS200	SIGLEC15 (TSS200) cg14053030	METH	18	43405493		N:MIRN:hsa-miR-223-3p:chrX:65238712:65238821:+:MIMAT0000280	hsa-miR-223-3p	MIRN	X	65238712	65238821	500000000	1.8	9	-0.33	330
N:METH:SIGLEC15:chr18:43405493:::cg14053030_TSS200	SIGLEC15 (TSS200) cg14053030	METH	18	43405493		N:MIRN:hsa-let-7i-5p:chr12:62997466:62997549:+:MIMAT0000415	hsa-let-7i-5p	MIRN	12	62997466	62997549	500000000	1.7	8.9	-0.33	330
N:METH:SIGLEC15:chr18:43405493:::cg14053030_TSS200	SIGLEC15 (TSS200) cg14053030	METH	18	43405493		N:MIRN:hsa-miR-744-3p:chr17:11985216:11985313:+:MIMAT0004946	hsa-miR-744-3p	MIRN	17	11985216	11985313	500000000	1.7	8.9	0.33	330
N:METH:SIGLEC15:chr18:43405493:::cg14053030_TSS200	SIGLEC15 (TSS200) cg14053030	METH	18	43405493		N:MIRN:hsa-miR-1291:chr12:49048227:49048313:+:MIMAT0005881	hsa-miR-1291	MIRN	12	49048227	49048313	500000000	1.7	8.9	0.33	330
N:METH:SIGLEC15:chr18:43405493:::cg14053030_TSS200	SIGLEC15 (TSS200) cg14053030	METH	18	43405493		N:MIRN:hsa-miR-152:chr17:46114527:46114613:+:MIMAT0000438	hsa-miR-152	MIRN	17	46114527	46114613	500000000	1.5	8.7	-0.32	330
N:GEXP:SIGLEC15:chr18:43405545:43422521:+:284266	SIGLEC15	GEXP	18	43405545	43422521	B:SAMP:I(C1|iCluster):::::	iCluster C1	SAMP				500000000	1.8	8.7	-0.33	333
N:METH:SIGLEC15:chr18:43405493:::cg14053030_TSS200	SIGLEC15 (TSS200) cg14053030	METH	18	43405493		N:MIRN:hsa-miR-25-3p:chr7:99691183:99691266:+:MIMAT0000081	hsa-miR-25-3p	MIRN	7	99691183	99691266	500000000	1.4	8.6	0.32	330
N:METH:SIGLEC15:chr18:43405493:::cg14053030_TSS200	SIGLEC15 (TSS200) cg14053030	METH	18	43405493		N:MIRN:hsa-miR-19b-1-5p:chr13:92003446:92003532:+:MIMAT0004491	hsa-miR-19b-1-5p	MIRN	13	92003446	92003532	500000000	1.4	8.6	0.32	330
N:METH:SIGLEC15:chr18:43405493:::cg14053030_TSS200	SIGLEC15 (TSS200) cg14053030	METH	18	43405493		N:MIRN:hsa-miR-744-5p:chr17:11985216:11985313:+:MIMAT0004945	hsa-miR-744-5p	MIRN	17	11985216	11985313	500000000	1.2	8.5	0.32	330
N:GEXP:SIGLEC15:chr18:43405545:43422521:+:284266	SIGLEC15	GEXP	18	43405545	43422521	N:SAMP:AR_score:::::	AR_score	SAMP				500000000	2.6	8.5	-0.32	333
N:METH:SIGLEC15:chr18:43405493:::cg14053030_TSS200	SIGLEC15 (TSS200) cg14053030	METH	18	43405493		N:MIRN:hsa-miR-1296:chr10:65132717:65132808:+:MIMAT0005794	hsa-miR-1296	MIRN	10	65132717	65132808	500000000	1.2	8.4	0.32	330
N:METH:SIGLEC15:chr18:43405493:::cg14053030_TSS200	SIGLEC15 (TSS200) cg14053030	METH	18	43405493		N:MIRN:hsa-miR-20b-5p:chrX:133303839:133303907:+:MIMAT0001413	hsa-miR-20b-5p	MIRN	X	133303839	133303907	500000000	1.2	8.4	0.32	330
N:GEXP:SIGLEC15:chr18:43405545:43422521:+:284266	SIGLEC15	GEXP	18	43405545	43422521	B:SAMP:episil_TMEM106A:::::	episil_TMEM106A	SAMP				500000000	1.4	8.4	-0.32	333
N:METH:SIGLEC15:chr18:43405493:::cg14053030_TSS200	SIGLEC15 (TSS200) cg14053030	METH	18	43405493		N:MIRN:hsa-miR-1277-3p:chrX:117520357:117520434:+:MIMAT0005933	hsa-miR-1277-3p	MIRN	X	117520357	117520434	500000000	1.1	8.3	0.31	330
N:METH:SIGLEC15:chr18:43405493:::cg14053030_TSS200	SIGLEC15 (TSS200) cg14053030	METH	18	43405493		N:MIRN:hsa-miR-330-3p:chr19:46142252:46142345:+:MIMAT0000751	hsa-miR-330-3p	MIRN	19	46142252	46142345	500000000	1	8.2	-0.31	330
N:METH:SIGLEC15:chr18:43405493:::cg14053030_TSS200	SIGLEC15 (TSS200) cg14053030	METH	18	43405493		N:MIRN:hsa-miR-142-5p:chr17:56408593:56408679:+:MIMAT0000433	hsa-miR-142-5p	MIRN	17	56408593	56408679	500000000	0.9	8.2	-0.31	330
N:METH:SIGLEC15:chr18:43405493:::cg14053030_TSS200	SIGLEC15 (TSS200) cg14053030	METH	18	43405493		N:MIRN:hsa-miR-590-5p:chr7:73605528:73605624:+:MIMAT0003258	hsa-miR-590-5p	MIRN	7	73605528	73605624	500000000	0.9	8.1	0.31	330
N:METH:SIGLEC15:chr18:43405493:::cg14053030_TSS200	SIGLEC15 (TSS200) cg14053030	METH	18	43405493		B:SAMP:I(C3|mRNA_cluster):::::	mRNA_cluster C3	SAMP				500000000	1	8	-0.31	333
N:METH:SIGLEC15:chr18:43405493:::cg14053030_TSS200	SIGLEC15 (TSS200) cg14053030	METH	18	43405493		N:MIRN:hsa-miR-484:chr16:15737151:15737229:+:MIMAT0002174	hsa-miR-484	MIRN	16	15737151	15737229	500000000	0.7	7.9	0.31	330
N:GEXP:SIGLEC15:chr18:43405545:43422521:+:284266	SIGLEC15	GEXP	18	43405545	43422521	B:SAMP:I(C1,C3|iCluster):::::	iCluster C1 vs C3	SAMP				500000000	1	7.9	-0.38	224
N:METH:SIGLEC15:chr18:43405493:::cg14053030_TSS200	SIGLEC15 (TSS200) cg14053030	METH	18	43405493		B:SAMP:episil_NAALADL1:::::	episil_NAALADL1	SAMP				500000000	0.9	7.9	0.31	333
N:GEXP:SIGLEC15:chr18:43405545:43422521:+:284266	SIGLEC15	GEXP	18	43405545	43422521	C:SAMP:iCluster:::::	iCluster	SAMP				500000000	2	7.9	0	333
N:METH:SIGLEC15:chr18:43405493:::cg14053030_TSS200	SIGLEC15 (TSS200) cg14053030	METH	18	43405493		N:SAMP:AR_score:::::	AR_score	SAMP				500000000	1.8	7.8	0.3	333
N:METH:SIGLEC15:chr18:43405493:::cg14053030_TSS200	SIGLEC15 (TSS200) cg14053030	METH	18	43405493		N:MIRN:hsa-miR-541-3p:chr14:101530832:101530915:+:MIMAT0004920	hsa-miR-541-3p	MIRN	14	101530832	101530915	500000000	0.5	7.7	-0.3	330
N:METH:SIGLEC15:chr18:43405493:::cg14053030_TSS200	SIGLEC15 (TSS200) cg14053030	METH	18	43405493		N:MIRN:hsa-miR-19a-3p:chr13:92003145:92003226:+:MIMAT0000073	hsa-miR-19a-3p	MIRN	13	92003145	92003226	500000000	0.5	7.7	0.3	330
N:METH:SIGLEC15:chr18:43405493:::cg14053030_TSS200	SIGLEC15 (TSS200) cg14053030	METH	18	43405493		N:MIRN:hsa-miR-20b-3p:chrX:133303839:133303907:+:MIMAT0004752	hsa-miR-20b-3p	MIRN	X	133303839	133303907	500000000	0.3	7.6	0.3	330
N:METH:SIGLEC15:chr18:43405493:::cg14053030_TSS200	SIGLEC15 (TSS200) cg14053030	METH	18	43405493		N:MIRN:hsa-miR-589-5p:chr7:5535450:5535548:+:MIMAT0004799	hsa-miR-589-5p	MIRN	7	5535450	5535548	500000000	0.4	7.6	0.3	330
N:METH:SIGLEC15:chr18:43405493:::cg14053030_TSS200	SIGLEC15 (TSS200) cg14053030	METH	18	43405493		N:MIRN:hsa-miR-24-3p:chr19:13947101:13947173:+:MIMAT0000080	hsa-miR-24-3p	MIRN	19	13947101	13947173	500000000	0.3	7.6	-0.3	330
N:METH:SIGLEC15:chr18:43405493:::cg14053030_TSS200	SIGLEC15 (TSS200) cg14053030	METH	18	43405493		B:SAMP:episil_SP140L:::::	episil_SP140L	SAMP				500000000	0.7	7.6	0.31	333
N:METH:SIGLEC15:chr18:43405493:::cg14053030_TSS200	SIGLEC15 (TSS200) cg14053030	METH	18	43405493		B:SAMP:episil_HFE:::::	episil_HFE	SAMP				500000000	0.7	7.6	0.31	333
N:GEXP:SIGLEC15:chr18:43405545:43422521:+:284266	SIGLEC15	GEXP	18	43405545	43422521	N:MIRN:hsa-miR-452-5p:chrX:151128100:151128184:+:MIMAT0001635	hsa-miR-452-5p	MIRN	X	151128100	151128184	500000000	0.3	7.5	0.3	330
N:METH:SIGLEC15:chr18:43405493:::cg14053030_TSS200	SIGLEC15 (TSS200) cg14053030	METH	18	43405493		N:MIRN:hsa-miR-363-3p:chrX:133303408:133303482:+:MIMAT0000707	hsa-miR-363-3p	MIRN	X	133303408	133303482	500000000	0.3	7.5	0.3	330
N:METH:SIGLEC15:chr18:43405493:::cg14053030_TSS200	SIGLEC15 (TSS200) cg14053030	METH	18	43405493		B:SAMP:episil_LGALS3BP:::::	episil_LGALS3BP	SAMP				500000000	0.6	7.5	0.3	333
N:METH:SIGLEC15:chr18:43405493:::cg14053030_TSS200	SIGLEC15 (TSS200) cg14053030	METH	18	43405493		N:MIRN:hsa-miR-127-3p:chr14:101349316:101349412:+:MIMAT0000446	hsa-miR-127-3p	MIRN	14	101349316	101349412	500000000	0.2	7.4	-0.3	330
N:METH:SIGLEC15:chr18:43405493:::cg14053030_TSS200	SIGLEC15 (TSS200) cg14053030	METH	18	43405493		N:MIRN:hsa-miR-335-3p:chr7:130135952:130136045:+:MIMAT0004703	hsa-miR-335-3p	MIRN	7	130135952	130136045	500000000	0.1	7.3	0.29	330
N:METH:SIGLEC15:chr18:43405493:::cg14053030_TSS200	SIGLEC15 (TSS200) cg14053030	METH	18	43405493		N:MIRN:hsa-miR-221-5p:chrX:45605585:45605694:+:MIMAT0004568	hsa-miR-221-5p	MIRN	X	45605585	45605694	500000000	0.1	7.3	-0.3	330
N:METH:SIGLEC15:chr18:43405493:::cg14053030_TSS200	SIGLEC15 (TSS200) cg14053030	METH	18	43405493		N:MIRN:hsa-miR-148b-3p:chr12:54731000:54731098:+:MIMAT0000759	hsa-miR-148b-3p	MIRN	12	54731000	54731098	500000000	0	7.2	0.29	330
N:METH:SIGLEC15:chr18:43405493:::cg14053030_TSS200	SIGLEC15 (TSS200) cg14053030	METH	18	43405493		C:SAMP:mRNA_cluster:::::	mRNA_cluster	SAMP				500000000	1.3	7.2	0	333
N:METH:SIGLEC15:chr18:43405493:::cg14053030_TSS200	SIGLEC15 (TSS200) cg14053030	METH	18	43405493		N:MIRN:hsa-miR-26b-3p:chr2:219267369:219267445:+:MIMAT0004500	hsa-miR-26b-3p	MIRN	2	219267369	219267445	500000000	0	7.1	0.29	330
N:GEXP:SIGLEC15:chr18:43405545:43422521:+:284266	SIGLEC15	GEXP	18	43405545	43422521	B:SAMP:I(C1,C2|mRNA_cluster):::::	mRNA_cluster C1 vs C2	SAMP				500000000	0.2	7.1	-0.37	217
N:GEXP:SIGLEC15:chr18:43405545:43422521:+:284266	SIGLEC15	GEXP	18	43405545	43422521	B:SAMP:episil_CDCA7L:::::	episil_CDCA7L	SAMP				500000000	0.2	7.1	-0.29	333
N:METH:SIGLEC15:chr18:43405493:::cg14053030_TSS200	SIGLEC15 (TSS200) cg14053030	METH	18	43405493		N:MIRN:hsa-miR-335-5p:chr7:130135952:130136045:+:MIMAT0000765	hsa-miR-335-5p	MIRN	7	130135952	130136045	500000000	0	7	0.29	330
N:METH:SIGLEC15:chr18:43405493:::cg14053030_TSS200	SIGLEC15 (TSS200) cg14053030	METH	18	43405493		N:MIRN:hsa-miR-155-5p:chr21:26946292:26946356:+:MIMAT0000646	hsa-miR-155-5p	MIRN	21	26946292	26946356	500000000	0	7	-0.29	330
N:METH:SIGLEC15:chr18:43405493:::cg14053030_TSS200	SIGLEC15 (TSS200) cg14053030	METH	18	43405493		N:MIRN:hsa-miR-3648:chr21:9825832:9826011:+:MIMAT0018068	hsa-miR-3648	MIRN	21	9825832	9826011	500000000	0	7	0.29	330
N:METH:SIGLEC15:chr18:43405493:::cg14053030_TSS200	SIGLEC15 (TSS200) cg14053030	METH	18	43405493		B:SAMP:I(C1,C3|mRNA_cluster):::::	mRNA_cluster C1 vs C3	SAMP				500000000	0	7	0.35	228
N:METH:SIGLEC15:chr18:43405493:::cg14053030_TSS200	SIGLEC15 (TSS200) cg14053030	METH	18	43405493		N:MIRN:hsa-miR-532-3p:chrX:49767754:49767844:+:MIMAT0004780	hsa-miR-532-3p	MIRN	X	49767754	49767844	500000000	0	6.9	0.29	330
N:METH:SIGLEC15:chr18:43405493:::cg14053030_TSS200	SIGLEC15 (TSS200) cg14053030	METH	18	43405493		N:MIRN:hsa-miR-197-3p:chr1:110141515:110141589:+:MIMAT0000227	hsa-miR-197-3p	MIRN	1	110141515	110141589	500000000	0	6.9	0.29	330
N:METH:SIGLEC15:chr18:43405493:::cg14053030_TSS200	SIGLEC15 (TSS200) cg14053030	METH	18	43405493		B:SAMP:I(C1|miRNA_k6):::::	miRNA_k6 C1	SAMP				500000000	0	6.9	-0.29	330
N:METH:SIGLEC15:chr18:43405493:::cg14053030_TSS200	SIGLEC15 (TSS200) cg14053030	METH	18	43405493		N:MIRN:hsa-miR-598:chr8:10892716:10892812:+:MIMAT0003266	hsa-miR-598	MIRN	8	10892716	10892812	500000000	0	6.8	0.28	330
N:METH:SIGLEC15:chr18:43405493:::cg14053030_TSS200	SIGLEC15 (TSS200) cg14053030	METH	18	43405493		N:MIRN:hsa-miR-106a-3p:chrX:133304228:133304308:+:MIMAT0004517	hsa-miR-106a-3p	MIRN	X	133304228	133304308	500000000	0	6.8	0.28	330
N:GEXP:SIGLEC15:chr18:43405545:43422521:+:284266	SIGLEC15	GEXP	18	43405545	43422521	B:SAMP:I(C1,C2|PRAD-TP_mRNAseq_CNMF_3):::::	PRAD-TP_mRNAseq_CNMF_3 C1 vs C2	SAMP				500000000	0	6.8	-0.49	115
N:METH:SIGLEC15:chr18:43405493:::cg14053030_TSS200	SIGLEC15 (TSS200) cg14053030	METH	18	43405493		B:SAMP:I(C1,C2|miRNA_k6):::::	miRNA_k6 C1 vs C2	SAMP				500000000	0	6.8	-0.39	178
N:METH:SIGLEC15:chr18:43405493:::cg14053030_TSS200	SIGLEC15 (TSS200) cg14053030	METH	18	43405493		N:MIRN:hsa-miR-1911-5p:chrX:113997744:113997823:+:MIMAT0007885	hsa-miR-1911-5p	MIRN	X	113997744	113997823	500000000	0	6.7	-0.28	330
N:METH:SIGLEC15:chr18:43405493:::cg14053030_TSS200	SIGLEC15 (TSS200) cg14053030	METH	18	43405493		N:MIRN:hsa-miR-150-3p:chr19:50004042:50004125:+:MIMAT0004610	hsa-miR-150-3p	MIRN	19	50004042	50004125	500000000	0	6.7	-0.28	330
N:METH:SIGLEC15:chr18:43405493:::cg14053030_TSS200	SIGLEC15 (TSS200) cg14053030	METH	18	43405493		B:SAMP:I(C1|iCluster):::::	iCluster C1	SAMP				500000000	0	6.7	0.28	333
N:METH:SIGLEC15:chr18:43405493:::cg14053030_TSS200	SIGLEC15 (TSS200) cg14053030	METH	18	43405493		B:SAMP:episil_ZNF154:::::	episil_ZNF154	SAMP				500000000	0	6.7	0.29	333
N:METH:SIGLEC15:chr18:43405493:::cg14053030_TSS200	SIGLEC15 (TSS200) cg14053030	METH	18	43405493		N:MIRN:hsa-miR-423-3p:chr17:28444097:28444190:+:MIMAT0001340	hsa-miR-423-3p	MIRN	17	28444097	28444190	500000000	0	6.6	0.28	330
N:METH:SIGLEC15:chr18:43405493:::cg14053030_TSS200	SIGLEC15 (TSS200) cg14053030	METH	18	43405493		B:SAMP:I(C1,C4|miRNA_k6):::::	miRNA_k6 C1 vs C4	SAMP				500000000	0	6.5	-0.39	174
N:METH:SIGLEC15:chr18:43405493:::cg14053030_TSS200	SIGLEC15 (TSS200) cg14053030	METH	18	43405493		N:MIRN:hsa-miR-33a-3p:chr22:42296948:42297016:+:MIMAT0004506	hsa-miR-33a-3p	MIRN	22	42296948	42297016	500000000	0	6.4	0.28	330
N:METH:SIGLEC15:chr18:43405493:::cg14053030_TSS200	SIGLEC15 (TSS200) cg14053030	METH	18	43405493		N:MIRN:hsa-miR-223-5p:chrX:65238712:65238821:+:MIMAT0004570	hsa-miR-223-5p	MIRN	X	65238712	65238821	500000000	0	6.4	-0.28	330
N:METH:SIGLEC15:chr18:43405493:::cg14053030_TSS200	SIGLEC15 (TSS200) cg14053030	METH	18	43405493		B:SAMP:episil_HOXA7:::::	episil_HOXA7	SAMP				500000000	0	6.4	0.28	333
N:GEXP:SIGLEC15:chr18:43405545:43422521:+:284266	SIGLEC15	GEXP	18	43405545	43422521	N:SAMP:DeMix_purity:::::	DeMix_purity	SAMP				500000000	0.5	6.4	-0.27	333
N:GEXP:SIGLEC15:chr18:43405545:43422521:+:284266	SIGLEC15	GEXP	18	43405545	43422521	B:SAMP:I(C1|PRAD-TP_mRNAseq_CNMF_3):::::	PRAD-TP_mRNAseq_CNMF_3 C1	SAMP				500000000	0	6.4	-0.37	189
N:METH:SIGLEC15:chr18:43405493:::cg14053030_TSS200	SIGLEC15 (TSS200) cg14053030	METH	18	43405493		N:MIRN:hsa-miR-32-3p:chr9:111808509:111808578:+:MIMAT0004505	hsa-miR-32-3p	MIRN	9	111808509	111808578	500000000	0	6.3	0.27	330
N:METH:SIGLEC15:chr18:43405493:::cg14053030_TSS200	SIGLEC15 (TSS200) cg14053030	METH	18	43405493		N:MIRN:hsa-miR-194-5p:chr1:220291499:220291583:+:MIMAT0000460	hsa-miR-194-5p	MIRN	1	220291499	220291583	500000000	0	6.2	0.27	330
N:GEXP:SIGLEC15:chr18:43405545:43422521:+:284266	SIGLEC15	GEXP	18	43405545	43422521	N:MIRN:hsa-miR-629-5p:chr15:70371711:70371807:+:MIMAT0004810	hsa-miR-629-5p	MIRN	15	70371711	70371807	500000000	0	6.2	-0.27	330
N:GEXP:SIGLEC15:chr18:43405545:43422521:+:284266	SIGLEC15	GEXP	18	43405545	43422521	N:MIRN:hsa-miR-205-3p:chr1:209605478:209605587:+:MIMAT0009197	hsa-miR-205-3p	MIRN	1	209605478	209605587	500000000	0	6.2	0.27	330
N:METH:SIGLEC15:chr18:43405493:::cg14053030_TSS200	SIGLEC15 (TSS200) cg14053030	METH	18	43405493		B:SAMP:episil_COL4A6:::::	episil_COL4A6	SAMP				500000000	0	6.2	0.27	333
N:GEXP:SIGLEC15:chr18:43405545:43422521:+:284266	SIGLEC15	GEXP	18	43405545	43422521	B:SAMP:I(C1,C2|iCluster):::::	iCluster C1 vs C2	SAMP				500000000	0	6.2	-0.36	194
N:METH:SIGLEC15:chr18:43405493:::cg14053030_TSS200	SIGLEC15 (TSS200) cg14053030	METH	18	43405493		N:MIRN:hsa-miR-92a-1-5p:chr13:92003568:92003645:+:MIMAT0004507	hsa-miR-92a-1-5p	MIRN	13	92003568	92003645	500000000	0	6.1	0.27	330
N:METH:SIGLEC15:chr18:43405493:::cg14053030_TSS200	SIGLEC15 (TSS200) cg14053030	METH	18	43405493		N:MIRN:hsa-miR-221-3p:chrX:45605585:45605694:+:MIMAT0000278	hsa-miR-221-3p	MIRN	X	45605585	45605694	500000000	0	6.1	-0.27	330
N:GEXP:SIGLEC15:chr18:43405545:43422521:+:284266	SIGLEC15	GEXP	18	43405545	43422521	C:SAMP:PRAD-TP_mRNAseq_CNMF_3:::::	PRAD-TP_mRNAseq_CNMF_3	SAMP				500000000	0.3	6.1	0	189
N:GEXP:SIGLEC15:chr18:43405545:43422521:+:284266	SIGLEC15	GEXP	18	43405545	43422521	B:SAMP:I(C3,C4|PRAD-TP_mRNAseq_CC_4):::::	PRAD-TP_mRNAseq_CC_4 C3 vs C4	SAMP				500000000	0	6.1	-0.41	148
N:METH:SIGLEC15:chr18:43405493:::cg14053030_TSS200	SIGLEC15 (TSS200) cg14053030	METH	18	43405493		N:MIRN:hsa-miR-944:chr3:189547711:189547798:+:MIMAT0004987	hsa-miR-944	MIRN	3	189547711	189547798	500000000	0	6	-0.27	330
N:METH:SIGLEC15:chr18:43405493:::cg14053030_TSS200	SIGLEC15 (TSS200) cg14053030	METH	18	43405493		N:MIRN:hsa-miR-574-3p:chr4:38869653:38869748:+:MIMAT0003239	hsa-miR-574-3p	MIRN	4	38869653	38869748	500000000	0	6	0.26	330
N:METH:SIGLEC15:chr18:43405493:::cg14053030_TSS200	SIGLEC15 (TSS200) cg14053030	METH	18	43405493		N:MIRN:hsa-miR-379-5p:chr14:101488403:101488469:+:MIMAT0000733	hsa-miR-379-5p	MIRN	14	101488403	101488469	500000000	0	6	-0.26	330
N:METH:SIGLEC15:chr18:43405493:::cg14053030_TSS200	SIGLEC15 (TSS200) cg14053030	METH	18	43405493		N:MIRN:hsa-miR-3664-5p:chr11:70718375:70718473:+:MIMAT0018086	hsa-miR-3664-5p	MIRN	11	70718375	70718473	500000000	0	6	0.27	330
N:METH:SIGLEC15:chr18:43405493:::cg14053030_TSS200	SIGLEC15 (TSS200) cg14053030	METH	18	43405493		N:MIRN:hsa-miR-196b-5p:chr7:27209099:27209182:+:MIMAT0001080	hsa-miR-196b-5p	MIRN	7	27209099	27209182	500000000	0	6	0.27	330
N:METH:SIGLEC15:chr18:43405493:::cg14053030_TSS200	SIGLEC15 (TSS200) cg14053030	METH	18	43405493		N:SAMP:percent_tumor_nuclei:::::	percent_tumor_nuclei	SAMP				500000000	0	6	0.26	333
Table9.SKCM
id_a	pretty_label_a	datatype_a	chr_a	start_a	end_a	id_b	pretty_label_b	datatype_b	chr_b	start_b	end_b	link_distance	adj_logged_pvalue	logged_pvalue	correlation	num_nonna
N:GEXP:ATP6V0D2:chr8:86999552:87166457:+:245972	ATP6V0D2	GEXP	8	86999552	87166457	N:GEXP:SIGLEC15:chr18:43405477:43424045:+:284266	SIGLEC15	GEXP	18	43405477	43424045	500000000	13.1	21.1	0.495	331
N:GEXP:SIGLEC15:chr18:43405477:43424045:+:284266	SIGLEC15	GEXP	18	43405477	43424045	N:MIRN:hsa-miR-146b-5p:chr10:104196269:104196341:+:MIMAT0002809	hsa-miR-146b-5p	MIRN	10	104196269	104196341	500000000	4.1	11.4	0.374	322
N:GEXP:SIGLEC15:chr18:43405477:43424045:+:284266	SIGLEC15	GEXP	18	43405477	43424045	N:MIRN:hsa-miR-146b-3p:chr10:104196269:104196341:+:MIMAT0004766	hsa-miR-146b-3p	MIRN	10	104196269	104196341	500000000	2.7	10	0.35	322
N:GEXP:SIGLEC15:chr18:43405477:43424045:+:284266	SIGLEC15	GEXP	18	43405477	43424045	B:SAMP:I(CIMP,Normal|methTypes_all):::::	methTypes_all CIMP vs Normal	SAMP				500000000	0.6	7.6	-0.45	155
N:GEXP:SIGLEC15:chr18:43405477:43424045:+:284266	SIGLEC15	GEXP	18	43405477	43424045	B:SAMP:I(CIMP_S,Normal_S|methTypes_S):::::	methTypes_S CIMP_S vs Normal_S	SAMP				500000000	0	6.8	-0.512	106
N:GEXP:SIGLEC15:chr18:43405477:43424045:+:284266	SIGLEC15	GEXP	18	43405477	43424045	B:SAMP:I(CIMP,Normal|methTypes_met):::::	methTypes_met CIMP vs Normal	SAMP				500000000	0	6.7	-0.464	127
N:GEXP:SIGLEC15:chr18:43405477:43424045:+:284266	SIGLEC15	GEXP	18	43405477	43424045	C:SAMP:methTypes_all:::::	methTypes_all	SAMP				500000000	0	6.1		330
N:GEXP:SIGLEC15:chr18:43405477:43424045:+:284266	SIGLEC15	GEXP	18	43405477	43424045	C:SAMP:methTypes_met:::::	methTypes_met	SAMP				500000000	0	6		266
